# Supplementary material for: Spatial and temporal organization of RecA in the Escherichia coli DNA-damage response
Source: eLife. 2019 Feb 5;8:e42761. doi: 10.7554/eLife.42761 (PMC6363387; doi:10.7554/eLife.42761)
Supplement: Source code 1. [file elife-42761-code1.zip]

Archive with 23 entries (18 files):
- Figure 1 and Figure 3 SOS Induction codes/
- Figure 1 and Figure 3 SOS Induction codes/1 Batch_SOSautomaticcelloutline.ijm
- __MACOSX/
- __MACOSX/Figure 1 and Figure 3 SOS Induction codes/
- __MACOSX/Figure 1 and Figure 3 SOS Induction codes/._1 Batch_SOSautomaticcelloutline.ijm
- Figure 1 and Figure 3 SOS Induction codes/2 Batch_SOSCellfluorescence.ijm
- __MACOSX/Figure 1 and Figure 3 SOS Induction codes/._2 Batch_SOSCellfluorescence.ijm
- Figure 1 and Figure 3 SOS Induction codes/3 batch_SOS_CellFluorIntensity.m
- __MACOSX/Figure 1 and Figure 3 SOS Induction codes/._3 batch_SOS_CellFluorIntensity.m
- Figure 4 Colocalization codes/
- Figure 4 Colocalization codes/1 Batch_nd2totif_3colorT_FIJI.ijm
- __MACOSX/Figure 4 Colocalization codes/
- __MACOSX/Figure 4 Colocalization codes/._1 Batch_nd2totif_3colorT_FIJI.ijm
- Figure 4 Colocalization codes/2 Batch_Preprocess_PAmCherrycI_FIJI.ijm
- __MACOSX/Figure 4 Colocalization codes/._2 Batch_Preprocess_PAmCherrycI_FIJI.ijm
- Figure 4 Colocalization codes/3 Batch_singlechannelflatten_FIJI.ijm
- __MACOSX/Figure 4 Colocalization codes/._3 Batch_singlechannelflatten_FIJI.ijm
- Figure 4 Colocalization codes/4 Batch_colocalization_perCell_superres20170316_IMAGEJ.ijm
- __MACOSX/Figure 4 Colocalization codes/._4 Batch_colocalization_perCell_superres20170316_IMAGEJ.ijm
- Figure 4 Colocalization codes/5 Batch_colocalization_perCell_20170316_FIJI.ijm
- __MACOSX/Figure 4 Colocalization codes/._5 Batch_colocalization_perCell_20170316_FIJI.ijm
- Figure 4 Colocalization codes/6 batch_colocalization.m
- __MACOSX/Figure 4 Colocalization codes/._6 batch_colocalization.m
