# Supplementary material for: Spatial and temporal organization of RecA in the Escherichia coli DNA-damage response
Source: eLife. 2019 Feb 5;8:e42761. doi: 10.7554/eLife.42761 (PMC6363387; doi:10.7554/eLife.42761)
Supplement: Source code 1. [file elife-42761-code1.zip › Figure 1 and Figure 3 SOS Induction codes/1 Batch_SOSautomaticcelloutline.ijm]

macro Batch_automaticcelloutlines {

	//This macro detects cell outlines in BF images and saves them in a folder for each slice along with the BF and Acquisition
	//Run this macro first!
run("Conversions...", " ");
dir=getDirectory("Select the directory containing the BF images"); 
BF_filename = "BF_Fused";
Acq_filename = "Acquisition_Fused";
var linewidth = 2;
var high_contrast = 230;
var low_contrast = 87;
var sigma = 0.8;
var low_threshold = 1.7;
var upper_threshold = 5;

Dialog.create("Enter Ridge Detector settings"); 
		
        Dialog.addNumber("Line Width", linewidth);
        Dialog.addNumber("High contrast", high_contrast);
        Dialog.addNumber("Low Contrast", low_contrast);
        Dialog.addNumber("sigma", sigma);
        Dialog.addNumber("Low threshold", low_threshold);
        Dialog.addNumber("Upper threshold", upper_threshold);

        linewidth = Dialog.getNumber();
		high_contrast = Dialog.getNumber();
		low_contrast = Dialog.getNumber();
		sigma = Dialog.getNumber();
		low_threshold = Dialog.getNumber();
		upper_threshold = Dialog.getNumber();
		 Dialog.show(); 		
ext_zip = ".zip";
ext_tif = ".TIF";
BF_filename = BF_filename+ext_tif;
Acq_filename = Acq_filename+ext_tif;

open(dir+File.separator+Acq_filename);
Fl_Acq = getImageID();

open(dir+File.separator+BF_filename);
BF_Acq = getImageID();
run("32-bit");


N_slices = nSlices;
//N_slices = 30;
print("Number of Slices is " + N_slices);

		for (i=1; i<N_slices+1; i++) {
			if(!File.exists(dir+File.separator+i)){
				selectImage(BF_Acq);     
				print(i);
				run("Make Substack...", "  slices="+i+"-"+i);
				BF_Acq_slice = getImageID();
				//rename(i);
				//SelectWindow(i);
				selectImage(BF_Acq_slice);
				run("Bandpass Filter...", "filter_large=2 filter_small=0 suppress=None tolerance=5 autoscale saturate");
				run("FeatureJ Edges", "compute smoothing=2 lower=[] higher=[]");
				//run("FeatureJ Derivatives", "x-order=0 y-order=0 z-order=0 smoothing=2");
				run("8-bit");
				//run("Ridge Detection", "line_width=2 high_contrast=230 low_contrast=87 darkline extend_line show_junction_points displayresults add_to_manager method_for_overlap_resolution=SLOPE sigma=0.80 lower_threshold=1.70 upper_threshold=22");
				//print("line_width="+linewidth + " high_contrast=" + high_contrast + " low_contrast=" + low_contrast + " darkline extend_line show_junction_points displayresults add_to_manager method_for_overlap_resolution=SLOPE sigma="+ sigma + " lower_threshold=" + low_threshold + " upper_threshold=" + upper_threshold);
				run("Ridge Detection", "line_width="+linewidth + " high_contrast=" + high_contrast + " low_contrast=" + low_contrast + " darkline extend_line show_junction_points displayresults add_to_manager method_for_overlap_resolution=SLOPE sigma="+ sigma + " lower_threshold=" + low_threshold + " upper_threshold=" + upper_threshold);
				
				File.makeDirectory(dir+File.separator+i);
				if (isOpen("Junctions")){
					selectWindow("Junctions");
					run("Close");
				}
	
				//=============================
				//Clean up ROIs and convert them to polygon (area) selections
				selectWindow("ROI Manager");
				n_Roi = roiManager("count");
				print(n_Roi);
			
					
					
				for (b=0;b<n_Roi-1;b++){
					IJ.redirectErrorMessages();
					x = newArray();
					y = newArray();
					
					x_spline = newArray(0);
					y_spline = newArray(0);	
					roiManager("select", b);
					s = selectionType();

					if(s == -1){
						print("No selection");
					}
					else{
						Roi.getCoordinates(x,y);
						roiName = Roi.getName();	
					

						//Check if ROI is "closed"
						m = x.length;
						print(m);
						if (x[0] == x[m-1] && y[0] == y[m-1]){
							print("Closed");
							//Smoothen the ROIs by fitting a cubic spline to the x,y coordinates
							if (x.length>20){
								roiName = Roi.getName();
								run("Fit Spline");
								Roi.getCoordinates(x_spline,y_spline);
								makeSelection("polygon",x_spline,y_spline);
								Roi.setName(b+1);
								roiManager("add")
							}
						}
					}
					/*else{
						print("ROI is not closed");
				
					}*/
		
						
				}
			
			roiManager("select",Array.getSequence(n_Roi));
			roiManager("Delete");
	
	
				//=====================
	
				roiManager("Save", dir+File.separator+i+File.separator+"RoiSet.zip");
				//CLose ROI manager
				if (isOpen("ROI Manager")) {
	   			selectWindow("ROI Manager");
	     		run("Close");
				}
				
				selectWindow("Results");
				saveAs("Results", dir+File.separator+i+File.separator+"Results.txt");
				run("Close");
				
				saveAs("Tiff", dir+File.separator+i+File.separator+i+ext_tif);
				BF_Acq_tif = getImageID();
				selectImage(BF_Acq_tif);
				close();

				selectImage(BF_Acq_slice);
				close();
	
				//Make Acquisition substack
				selectImage(Fl_Acq);     
				print(i);
				run("Make Substack...", "  slices="+i+"-"+i);
				Fl_Acq_slice = getImageID();
				saveAs("Tiff", dir+File.separator+i+File.separator+"Acquisition"+i+ext_tif);
				close();
			}
		}
		selectImage(Fl_Acq);
		close();
		
		selectImage(BF_Acq);
		close();

		
		while (nImages>0){ 
        	selectImage(nImages); 
        	close(); 
      	}
}


//--------------------------------------------------------------------------------------
function getSubstring(name, prefix, postfix) { 
   start=indexOf(name, prefix)+lengthOf(prefix); 
   end=start+indexOf(substring(name, start), postfix); 
   if(start>=0&&end>=0) 
     return substring(name, start, end); 
   else 
     return ""; 
} 
