# Supplementary material for: Spatial and temporal organization of RecA in the Escherichia coli DNA-damage response
Source: eLife. 2019 Feb 5;8:e42761. doi: 10.7554/eLife.42761 (PMC6363387; doi:10.7554/eLife.42761)
Supplement: Source code 1. [file elife-42761-code1.zip › Figure 1 and Figure 3 SOS Induction codes/2 Batch_SOSCellfluorescence.ijm]

macro Batch_SOSCellfluorescence{
run("Conversions...", " ");
run("Set Measurements...", "area mean integrated redirect=None decimal=3");
dir=getDirectory("Select the directory"); 

ext_zip = ".zip";
ext_tif = ".tif";
var f = "Acquisition"; 
var f_ROI_zip = "ROIset";
var f_results = "Results";
var ext_results = ".txt";

var f_save_cell = "Cellintensity_bguncorr";
var f_save_bg = "BGintensity";

		Dialog.create("Enter Text"); 
        Dialog.addMessage("Enter the channel to be flattened"); 
        Dialog.addString("Name of Acquisition file", f, 20); 
        Dialog.addString("ROI folder name", f_ROI_zip, 20); 
        Dialog.addString("Save uncorrected cell intensities as", f_save_cell, 20);        
        Dialog.addString("Save background intensities as", f_save_bg, 20);
        Dialog.show(); 
        
   		f = Dialog.getString();
 		f_ROI_zip = Dialog.getString();
		f_save_cell = Dialog.getString();
		f_save_bg = Dialog.getString();
		

  		list = getFileList(dir);

  		//print("list.length = " + list.length);
  		//open(dir+File.separator+f+ext_tif);
  		//Acq = getImageID();
  		
      for (i=0; i<list.length; i++) {     					//iterate over number of slices, folders are named after slices
			print(i);
          if (endsWith(list[i], "/")){
          	foldername = getSubstring(list[i],"","/");
			print(dir+foldername);
				
	          	file_list = getFileList(dir+foldername);
				print(file_list[1]);          		          	
	        	//check if acquisition file exists
	        	//print(dir+foldername+File.separator+f+foldername+ext_tif);
	        	print(dir+foldername+File.separator+file_list[1]);
	        	//File.exists(dir+foldername+File.separator+file_list[1]);
				if(File.exists(dir+foldername+File.separator+f+foldername+ext_tif)){
					print("Analyzing Acquisition "+foldername);		
					
					if(!File.exists(dir+foldername+File.separator+f_results+"_"+f_save_cell+ext_results)){
							print("No cell intensity measurements found; Analyzing acquisition...");
							
							//open flattened acquisition file
							open(dir+foldername+File.separator+f+foldername+ext_tif);
							Acq_flat = getImageID();

							//Measure Cell fluorescence
							run("ROI Manager...");
							//get ROIs
							if(File.exists(dir+File.separator+foldername+File.separator+f_ROI_zip+ext_zip)){
								roiManager("Open",dir+File.separator+foldername+File.separator+f_ROI_zip+ext_zip);			
							}
							else{
								print("Closed cell ROIs not found");
							}					
							roiManager("Deselect");
							roiManager("Multi Measure");
					  		
	         				if (nResults>0){								
								if (isOpen("Results")) { 
	     							selectWindow("Results"); 
	     							saveAs("results", dir+foldername+File.separator+f_results+"_"+f_save_cell+ext_results);
	     							run("Close"); 
	  							} 
							}
							
							//Measure background
							roiManager("Deselect");
							roiManager("Delete");
							selectImage(Acq_flat);
							setAutoThreshold("Default");
							roiManager("Deselect");
							run("Create Selection");
							roiManager("Add");
							roiManager("Multi Measure");
							
							if (isOpen("Results")) { 
					     		selectWindow("Results"); 
					     		saveAs("results", dir+foldername+File.separator+f_results+"_"+f_save_bg+ext_results);
					     		run("Close"); 
				  			}

							if (isOpen("ROI Manager")) { 
							     			selectWindow("ROI Manager"); 
							     			run("Close"); 
							} 
	  						
	  						
							if (isOpen(Acq_flat)){
								selectImage(Acq_flat);
								close();
							}
 
          				}
						else{
							print("Found uncorrected cell intensities");
						}
							
				}
          }
      }
	
	while (nImages>0) { 
    	selectImage(nImages); 
        close(); 
   	}       
   	
print("All fluorescence values measured");
      }

//--------------------------------------------------------------------------------------


function open_results_table(file_name) {

    contents = File.openAsString(file_name);
    
    // parse results table contents
    lines = split(contents, "(\r\n|\n|\r)");
    columnNames = split(lines[0], "(\t|,)");

    	for (i = 1; i < lines.length; i++) {
    
        row = nResults;
        columns = split(lines[i], "(\t|,)");
        
        for (j = 0; j < columns.length; j++) {
        	if (columnNames[j] > 0)
            	setResult(columnNames[j], row, columns[j]);
        }
            
    }

    updateResults;
    
}


//--------------------------------------------------------------------------------------
function getSubstring(name, prefix, postfix) { 
   start=indexOf(name, prefix)+lengthOf(prefix); 
   end=start+indexOf(substring(name, start), postfix); 
   if(start>=0&&end>=0) 
     return substring(name, start, end); 
   else 
     return ""; 
} 
