# Supplementary material for: Spatial and temporal organization of RecA in the Escherichia coli DNA-damage response
Source: eLife. 2019 Feb 5;8:e42761. doi: 10.7554/eLife.42761 (PMC6363387; doi:10.7554/eLife.42761)
Supplement: Source code 1. [file elife-42761-code1.zip › Figure 1 and Figure 3 SOS Induction codes/3 batch_SOS_CellFluorIntensity.m]

function batch_automaticcelloutline_cellFluorIntensity
% Author: Harshad Ghodke
%Last edit: 20160715

% Use along with SOS induction codes from ImageJ to measure cell
% fluorescence in cell outlines. Cell outlines should be provided in a
% directory 'Roiset.zip'. The output is a set of files containing
% uncorrected and corrected cell fluorescence. THis also generates a file
% containing the background from the cell.

% This is the most current version of the code.


warning ('off','all');
ext_txt = '.txt';
f_results = 'Results';
f_bg = '_BGintensity';               %backgroun
f_UCCFI = '_Cellintensity_bguncorr';         %Uncorrected cell fluorescence intensity
f_cellfldata_save = 'CorrectedCellFluorescence';
f_ncells = 'n_cells';
f_cellflstats = 'Cellstats';                     

[filepath] = uigetdir('E:\Research\cI project\SOS induction\pUA66 recAp\20170701\488 OD2 100ms 20Jm2 UV\Analysis');  %input search path; provide starting search path
cd (filepath);
disp(filepath);
filelist = dir(filepath);

[n_obj, ~] = size(filelist);            %Count all the files and folders in the directory

n_subdir = 0;
sub = {};
for j = 1:n_obj
    if (filelist(j).isdir == 1) && (strcmp('.', filelist(j).name) == 0) && (strcmp('..', filelist(j).name) == 0)
            n_subdir = n_subdir + 1;
%             disp(filelist(j).name);
            sub{n_subdir:n_subdir} = filelist(j).name;
    end
end
sub = sort_nat(sub);
cellfl = [];

for i=1:length(sub)
        cd(sub{i:i}); 
        disp(sub{i:i});
     %Get cell fluorescence data
     filename = strcat(f_results,f_UCCFI,ext_txt);
     [~, cell_UCCFI] = getfldata(filename);      %this outputs a row vector with entries for the mean fluorescence intensity in the cell not corrected for bg
     cell_UCCFI = cell_UCCFI';
     cell_UCCFI(any(isnan(cell_UCCFI),2),:)=[];
     
     %Get background intensity
     bg_filename = strcat(f_results,f_bg, ext_txt);
     [~, bg_fl] = getfldata(bg_filename);      %this outputs a row vector with entry for the mean bg fluorescence
     
     %Get corrected cell fluorescence data
     cell_CFI = [];
     n_cells(i,1) = length(cell_UCCFI);    
     
     for k = 1:n_cells(i,1)        
             cell_CFI(k,1) = cell_UCCFI(k,1) - bg_fl;
     end
     cellflstats(i,1) = (i-1)*5;                %time point
     cellflstats(i,2) = mean(cell_CFI,1);       %mean cell fluorescence
     cellflstats(i,3) = std(cell_CFI,1);        %standard deviation
     cellflstats(i,4) = n_cells(i,1);
     cellflstats(i,5) = mean(cell_UCCFI,1);     %mean cell fluorescence
     cellflstats(i,6) = std(cell_UCCFI,1);      %standard deviation
     
     %Aggregate all the corrected data into a single array
     cellfl = catpad(2, cellfl, cell_CFI);
     cd(filepath);
%  end
end


%  figure;
%  errorbar(cellflstats(:,1),cellflstats(:,2),cellflstats(:,3));xlabel('time (min)'); ylabel('Corrected cell fluorescence');
 
 figure;
 errorbar(cellflstats(:,1),cellflstats(:,5),cellflstats(:,6));xlabel('time (min)'); ylabel('Uncorrected cell fluorescence');
% % figure; histogram(cellfl(1,:)); ax = gca; ax.XLabel.String = 'First frame Intensity (au)'; ax.YLabel.String = 'Count'; ax.XLim = [0 65535]; ax.FontSize = 20;
% % h3 = gcf;
% % saveas(gcf, fullfile(filepath, 'Fluorescence Intensity.png'));
% % savefig(h3, fullfile(filepath, 'Fluorescence Intensity.fig'));

dlmwrite(fullfile(filepath, strcat(f_cellfldata_save, ext_txt)), cellfl); 
dlmwrite(fullfile(filepath, strcat(f_ncells, ext_txt)),n_cells); 
dlmwrite(fullfile(filepath, strcat(f_cellflstats, ext_txt)),cellflstats);

cd 'F:\Desktop research folder\Research\Research van Oijen Lab\Analysis'
end

function [x,y] = getfldata(filename)

    %Open the file containing the data
    [columns,table] = readResultsTable(filename);
    
    %Identify that index of the columns containing the 'Mean'
    Index_frame = strfind(columns, ' ');
    Indexframe = find(not(cellfun('isempty', Index_frame))); 
    Index_Mean = strfind(columns, 'Mean');
    IndexMean = find(not(cellfun('isempty', Index_Mean)));
    
    x = table(:,Indexframe);            %frame number
    y = table(:,IndexMean);        %background fluorescence
    
end

function fit_data(x,y, filepath, filename)

clear params;
    try 
            [f, gof] = fit(x, y, 'exp2');
            params(1,1) = f.a;
            params(1,2) = f.b;
            params(1,3) = f.c;
            params(1,4) = f.d;
            params(1,5) = gof.sse;
            params(1,6) = gof.rsquare;
            params(1,7) = gof.dfe;
            params(1,8) = gof.adjrsquare;
            params(1,9) = gof.rmse;
            
            if f.a>0
%                 dlmwrite(fullfile(filepath, filename), params, '-append');
            end
    catch
        disp('Unable to fit data');
    end
            
end

function  [step]=startframe(y)
%    thresh = 0.4;
    step = [];
    
%     while thresh>0.02 && isempty(step)
        for i=1:200
            %Calculate standard deviation
%             y_stdev(i,1) = std(y(1:i),1);
            dy(i,1) = y(i+1,1)-y(i,1);
            
%             if (y(i+1,1)-mean(y(1:i,1))) > thresh*max(y(:,1))              %step is at least 0.2 times the max value
% %               if (y(i+1,1)-mean(y(1:i,1))) > thresh*max(y(:,1))              %step is at least 0.2 times the max value
%                 if isempty(step)
%                     step = i;
%                 end
%             end
        end
        [~,step]=max(dy);
%         disp('No step detected, reducing threshold for step');
%         thresh = thresh/2;
        
%     end
    
%     if isempty(step)
%         disp('No step detected abandoning data');
%         step = 20;
%     else
%         disp('reduced threshold for step applied');
%     end
    
     
end

function [sub,fls] = subdir(CurrPath)
%   SUBDIR  lists (recursive) all subfolders and files under given folder
%    
%   SUBDIR
%        returns all subfolder under current path.
%
%   P = SUBDIR('directory_name') 
%       stores all subfolders under given directory into a variable 'P'
%
%   [P F] = SUBDIR('directory_name')
%       stores all subfolders under given directory into a
%       variable 'P' and all filenames into a variable 'F'.
%       use sort([F{:}]) to get sorted list of all filenames.
%
%   See also DIR, CD

%   author:  Elmar Tarajan [Elmar.Tarajan@Mathworks.de]
%   version: 2.0 
%   date:    07-Dez-2004
%
if nargin == 0
   CurrPath = cd;
end% if
if nargout == 1
   sub = subfolder(CurrPath,'');
else
   [sub, fls] = subfolder(CurrPath,'','');
end% if
  %
end
  
function [sub,fls] = subfolder(CurrPath,sub,fls)
%------------------------------------------------
tmp = dir(CurrPath);
tmp = tmp(~ismember({tmp.name},{'.' '..'}));
for i = {tmp([tmp.isdir]).name}
   sub{end+1} = [CurrPath '\' i{:}];
   if nargin==2
      sub = subfolder(sub{end},sub);
   else
      tmp = dir(sub{end});
      fls{end+1} = {tmp(~[tmp.isdir]).name};
      [sub, fls] = subfolder(sub{end},sub,fls);
   end% if
end% if
end

function [output] = padadd(A, x, index)
% PADADD  Adds data columns to an array even column lengths don't match.
%   Missmatched areas of data array are padded with NaNs.
%
%   answer = padadd(A, x) 
%     appends "x" column vector as the last column of "A" 
%
%   answer = padadd(A, x, index) 
%     assigns "x" to the column specified by "index" in "A"  
%     by overwriting any existing data.
%
%   If "x" is a matrix, "index" specifies the leftmost column written to.
%
%   The result is saved recursively to "A" if the output argument is omitted
%   and "A" is a defined variable
%
%Example:
% padadd( eye(2,2), 2*ones(4,1) )
%
%     ans =
%
%          1     0     2
%          0     1     2
%        NaN   NaN     2
%        NaN   NaN     2
%
%Author: HDJ

%check input argument number
if (nargin < 2)
   error('not enough input arguments')
end

%transpose 'x' if it is a row vector
if (size(x,1) == 1) | (size(x,2) == 1) & (size(x,2) > size(x,1))
   x = x';				
end

%get sizes of 'A' and 'x'
dAr = size(A,1);		
dAc = size(A,2);	
dxr = size(x,1);	
dxc = size(x,2);


if nargin == 2 
   %if index is not specified 
   %index = dAc + 1;  %default to adding a column to the end 
   index = dAc + (1:dxc); %default to adding all columns to the end
else
   %create index array from index argument
   index = index(1)+ (0:dxc-1);
end

%%%%%%BEGIN PADDING SECTION%%%%%%
%if index is outside current size of 'A' then pad whole columns of 'A'
if dAc < index(end)
   answer = [A,NaN*ones(dAr,index(end)-dAc)];
else
   answer = A;
end

%if 'x' is shorter or the same height as 'A' then pad 'x' as necessary
if dAr >= dxr,
   %answer(:,index) = [ x(:,1); NaN*ones(dAr-dxr,1)];  
   answer(:,index) = [ x; NaN*ones(dAr-dxr,dxc)];
end

%if 'x' is taller than 'A' then pad 'A'
if dAr < dxr,	
   answer = [answer; NaN*ones(dxr-dAr,size(answer,2))];
   %answer(:,index) = x(:,1);
   answer(:,index) = x;
end
%%%%%%END PADDING SECTION%%%%%%

%%%%%%DECIDE OUTPUT METHOD%%%%%%
%get input arguments name
ARGIN = inputname(1);
%if no output argument, ouput to A is available
if (nargout == 0) 
   %if ARG is a variable
   if ~(isempty(ARGIN))        
      assignin('caller', ARGIN, answer);
      return
   end
end

%default action if either there is an ouput argument
%or if input is not a variable
output = answer;
%%%%%%END DECIDE OUTPUT METHOD%%%%%% 
end

function [Y,Nsum] = moving_average(X,F,DIM)
%MOVING_AVERAGE   Smooths a vector through the moving average method.
%
%   Syntax:
%     [Y,Nsum] = moving_average(X,F,DIM);
%
%   Input:
%     X   - Vector or matrix of finite elements.
%     F   - Window semi-length. A positive scalar (default 0).
%     DIM - If DIM=1: smooths the columns (default); elseif DIM=2 the rows.
%
%   Output:
%     Y    - Smoothed X elements.
%     Nsum - Number of not NaN's elements that fixed on the moving window.
%            Provided to get a sum instead of a mean: Y.*Nsum.
%
%   Description:
%     Quickly smooths the vector X by averaging each element along with the
%     2*F elements at its sides. The elements at the ends are also averaged
%     but the extrems are left intact. With the windows size defined in
%     this way, the filter has zero phase.
%
%   Example:
%      x = 2*pi*linspace(-1,1)'; 
%      yn = cos(x) + 0.25 - 0.5*rand(size(x)); 
%      ys = moving_average(yn,4);
%      plot(x,[yn ys]), legend('noisy','smooth',4), axis tight
%
%   See also FILTER, RECTWIN and MOVING_AVERAGE2, NANMOVING_AVERAGE,
%   NANMOVING_AVERAGE2 by Carlos Vargas and RUNMEAN by Jos van der Geest.

% Copyright 2006-2008  Carlos Vargas, nubeobscura@hotmail.com
%	$Revision: 3.1 $  $Date: 2008/03/12 18:20:00 $

%   Written by
%   M. in S. Carlos Adri�n Vargas Aguilera
%   Physical Oceanography PhD candidate
%   CICESE 
%   Mexico,  march 2008
%
%   nubeobscura@hotmail.com
%
%   Download from:
%   http://www.mathworks.com/matlabcentral/fileexchange/loadAuthor.do?objec
%   tType=author&objectId=1093874

%   2008 Mar. Use CUMSUM as RUNMEAN by Jos van der Geest, no more
%   subfunctions.

%% Error checking:
if ~nargin
 error('Moving_average:Inputs','There are no inputs.')
elseif nargin<2 || isempty(F)
 F = 0;
end
if F==0
 Y = X;
 return
end
F = round(F);
ndim = ndims(X);
if (ndim ~= 2)
 error('Moving_average:Inputs','Input is not a vector or matrix.')
end
[N,M] = size(X);
if nargin<3 || isempty(DIM)
 DIM = 1;
 if N == 1
  DIM = 2;
 end
end
if DIM == 2
 X = X.';
 [N,M] = size(X);
end
if 2*F+1>N
 warning('Moving_average:Inputs',... % bug fixed 06 Mar 2008
  'Window size must be less or equal as the number of elements.')
 Y = X;
 if DIM == 2
  Y = Y.';
 end
 return
end

%% Window width
Wwidth = 2*F + 1;  

%% Smooth the edges but with the first and last element intact
F2 = Wwidth - 2;
Nsumedge = repmat((1:2:F2)',1,M);
Y1 =        X(     1:F2,:);
Y2 = flipud(X(N-F2+1:N ,:));
Y1 = cumsum(Y1,1);     
Y2 = cumsum(Y2,1);
Y1 = Y1(1:2:F2,:)./Nsumedge;            
Y2 = Y2(1:2:F2,:)./Nsumedge;

%% Recursive moving average method 
% With CUMSUM trick copied from RUNMEAN by Jos van der Geest (12 mar 2008)
Y = [zeros(F+1,M); X; zeros(F,M)];
Y = cumsum(Y,1);
Y = Y(Wwidth+1:end,:)-Y(1:end-Wwidth,:);
Y = Y/Wwidth;

%% Sets the smoothed edges:
Y(    1:F,:) =        Y1;
Y(N-F+1:N,:) = flipud(Y2);

%% Get the number of elements that were averaged for each element: 
if nargout == 2
 Nsum = repmat(Wwidth,size(Y));
 Nsum(    1:F,:) = Nsumedge;
 Nsum(N-F+1:N,:) = flipud(Nsumedge);
 if DIM ==2
  Nsum = Nsum.';
 end
end

%% Return the correct size:
if DIM == 2
 Y = Y.';
end 

%% % Recursive moving average code before Jos trick:
% Y = X;          
% Y(F+1,:) = sum(X(1:Wwidth,:),1);    
% for n = F+2:N-F
%  Y(n,:) = sum([Y(n-1,:); X(n+F,:); -X(n-F-1,:)],1); 
% end
% Y = Y/Wwidth;
end

function [columns, table] = readResultsTable(filename)
    fid = fopen(filename);

    line = fgetl(fid);
    
    % determine column names
    columns = regexp(line, '(\t|,)', 'split');
    %columns = regexp(line, '\t', 'split');
    
    % put all values into table matrix
    maxRows = 1000000;
    table = zeros(maxRows, length(columns));
    
    line = fgetl(fid);
    row = 0;
    
    while ischar(line) && row < maxRows
        %values = regexp(line, '\t|\n', 'split');
        values = regexp(line, '(,|\t|\n)', 'split');
        row = row + 1;
        
        for i = 1:length(values)
            table(row,i) = str2double(values(i));
        end
        
        line = fgetl(fid);
    end
    
    fclose(fid);
    
    table = table(1:row,:);
end

function [columns, table] = writeResultsTable(filename, columns, table)

    fid = fopen(filename, 'w');

    fprintf(fid, '%s', columns{1});
    
    for i = 2:length(columns)
        fprintf(fid, '\t%s', columns{i});
    end
    
    fprintf(fid, '\n');
    
    [rows, columns] = size(table);
    
    for i = 1:rows
        
        fprintf(fid, '%f', table(i, 1));
        
        for j = 2:columns
            fprintf(fid, '\t%f', table(i, j));
        end
        
        fprintf(fid, '\n');
    end
    
    fclose(fid);
end

function idx = sub2allind(sz, varargin)
%   idx = sub2allind(sz, sub1, sub2, sub3, ... )
%
%   Like Matlab's sub2ind, sub2allind computes the equivalent linear indices for
%   given subscripts of an array with size SZ.
%   Unlike sub2ind, it computes a field of all combinations of
%   subscripts. So, instead of calling A( 2:3, 1, 4:11) you might
%   use
%       linIdx = sub2allind( size(A), 2:3, 1, 4:11 );
%
%   and then call A(linIdx) or A(linIdx(:)) or you reshape linIdx the way you need.
%
%   A(linIdx) has the shape of the cut out part of the array
%   A(linIdx(:)) is a column vector with all entries.
%
%   Example:
%   >> A = magic(4)
%
%   A =
%
%       16   _ 2 ___ 3 _  13
%        5  | 11    10  |  8
%        9  |  7     6  | 12
%        4  | 14    15  |  1
%
%   >> linIdx = sub2allind( size(A), 2:4, 2:3 );
%   >> A(linIdx)
%
%   ans =
%
%       11    10
%        7     6
%       14    15
%
%   >> A(linIdx(:)).'
%
%   ans =
%
%       11     7    14    10     6    15
%
%   Using the colon operator is allowed:
%   linIdx = sub2allind( sz, sub1, :, sub3 );

% Michael Völker, 2011
% This is Matlab FileEx #30096

% ==================================================================
% Make sure, "sz" is fine
%
if nargin < 2
    error('sub2allind:NoOfInputs', 'At least two inputs, please.')
end
if ~exist('sz', 'var') || length(sz(:)) < 2 || ~all(isnumeric(sz(:))) || ~all(isfinite(sz(:))) || ~all(isreal(sz(:)))
    error('sub2allind:szNotSane', 'Size vector must be real and have at least 2 elements.');
end
sz  = sz(:).';
Ndims = length(sz);

if Ndims < nargin-1
    ResDims = nargin-1 - Ndims;
    sz = [sz   ones(1,ResDims)];                    % Adjust for trailing singleton dimensions
elseif Ndims > nargin-1
    sz = [sz(1:nargin-2)  prod(sz(nargin-1:end))];  % Adjust for linear indexing on last element
end
% ==================================================================

Ndims = length(sz);     % No. of dimensions

% ==================================================================
% Make sure all subscripts are fine, including the use of ":"
%
for d = 1:Ndims
    subs = varargin{d}(:);
    % Check if:
    flagNum  = all( isnumeric( subs )         );      %   Subs are numeric...
    flagReal = all( isreal(    subs )         );      %   ... real valued ...
    flagFin  = all( isfinite(  subs )         );      %   ... finite ...
    flagInt  = all( subs == floor(subs)       );      %   ... integers.
    if ~flagNum || ~flagReal || ~flagFin || ~flagInt
        if isequal( subs, ':' )         % We allow exactly one type of non-numeric input
            varargin{d} = 1:sz(d);      % interpret ":" as in usual subscript syntax
        else
            error('sub2allind:SubsNotSane', 'Subscripts must either be valid matrix subscripts or the well known '':''.')
        end
        
    end
    % subscripts within allowed range?
    if any( varargin{d} < 1  |  varargin{d} > sz(d) )
        error('sub2allind:IndexOutOfRange', 'Out of range subscript.');
    end
end
% ==================================================================


% ==================================================================
%  Compute linear indices, e.g. in 3D, with edges L1, L2, L3:
%
%       idx = x1 + (x2-1)*L1 + (x3-1)*L1*L2,
%
%  for every permutation (x1,x2,x3)
k = [1 cumprod(sz(1:end-1))];           % k(d) holds the accumulated No. of array elements
% up to the d'th subscript (or dimension)

idx = 1;                                % smallest possible index

for d = 1:Ndims
    xd = varargin{d}(:);                        % the d'th subscripts
    reshrule      = ones(1,d+1);                % how to reshape the size of xd
    reshrule(end) = length(xd);                 %
    xd = reshape( xd, reshrule );               % prepare for bsxfun's needs
    idx = bsxfun( @plus, idx, (xd-1)*k(d) );    % iteratively calculate the sum pointed out above
    
end
% ==================================================================

szIdx = size( idx );
if numel(szIdx) > 2
    idx = reshape( idx, szIdx(2:end) );
end

end

function [M, TF] = catpad(dim,varargin)
% CATPAD - concatenate arrays with any size by padding with a given value.
%
%   M = CATPAD(dim,A1, A2, A3, ..., AN) concatenates along the dimension
%       DIM the arrays A1 through AN into one large matrix. The vectors do
%       not need to have the same size, nor number of dimensions. The size
%       of the output M is determined by the  dimmention of concatenation,
%       and the size of the inputs. Any inputs that are not the correct
%       size will be padded with NaNs if the inputs are numeric. If they
%       are strings, they will be padded with a space " ".
%
%   [M TF] = CATPAD(...,'padval',padval) pads the input data with the value
%       specified by PADVAL. The default is NaN for numeric inputs, and a
%       space " " for string inputs.
%
%   [M TF] = CATPAD(...) outputs ana array of logicals TF having true
%       values when the values in that position of M were from the original
%       data (i.e. not padded).
%
%   Examples:
%      a = 1:4; b = 1:5; c = []; d = 1:3; dim = 1;
%      M = catpad(dim,a,b,c,d)
%      M =
%          1     2     3     4   NaN
%          1     2     3     4     5
%          1     2     3   NaN   NaN
%      % Note: The input "c" was empty, and therefore doesn't require it's
%           % own row.
%
%      a = rand(3); b = magic(5); c = rand([4 5 4]); dim = 3;
%      M = catpad(dim,a,b,c);
%      size(M)
%           5     5     6
%
%      str1 = 'What do you think of this function?';
%      str2 = 'I like it!';
%      dim = 1;
%      M = catpad(dim,str1,str2)
%      M =
%           What do you think of this function?
%           I like it!
%
%   Example: Find original NaNs
%       a = 1:3; b = [2:5 NaN]; c = [1 NaN]; dim = 1;
%       [M,tf] = catpad(dim,a,b,c)
%       % find the original NaN
%       [row,col] = find(tf & isnan(M))
%       % -> row = [3 2] , col = [2 5]
%
%       a = 1:3; b = 1; c = 1:4; dim = 1; padval = inf;
%       M = catpad(dim,a,b,c,'padval',padval)
%       M =
%              1     2     3   Inf
%              1   Inf   Inf   Inf
%              1     2     3     4
%
%   See also CAT, RESHAPE, STRVCAT, CHAR, HORZCAT, VERTCAT, ISEMPTY
%
% By Jonathan Sullian - October 2011
%
% Many thanks to Michael V�lker for his function sub2allind which has made
%   this function possible. Also, I would like to aknowledge Jos (10584)
%   whose submission padcat has inspired this one.

% Error Checking
if numel(dim) ~= 1
    error('catpad:DimSize', 'The input DIM must be a scalar.')
elseif ~(dim >= 0  &&  dim==round(dim))
    error('catpad:DimValue','The input DIM must be a positive interger.');
end

% Extract the pad value (if specified).
if strcmpi(varargin{end-1},'padval')
    pval = varargin{end};
    shouldBeCells = cellfun(@iscell,varargin(1:end-2));
    if ~any(shouldBeCells);
        if numel(pval) ~= 1
            error('catpad:PadValueSize', 'The value of PADVAL must be a scalar.')
        elseif iscell(pval)
            error('catpad:PadValueType', 'PADVAL cannot be a cell if none of the inputs are cells.')
        end
    end
    varargin = varargin(1:end-2);
else
    pval = NaN;
    shouldBeCells = cellfun(@iscell,varargin);
end
n2cat = length(varargin);

% Handle Cells
if any(shouldBeCells)
    for ii = find(~shouldBeCells(1:end-1))
        varargin(ii) = {varargin(ii)};
    end
end
shouldBeCells = any(shouldBeCells);

% check the inputs
SZ = cellfun(@size,varargin,'UniformOutput',false) ; % sizes
nel = cellfun(@numel,SZ) ; % number of dimensions
shouldBeChar = all(cellfun(@ischar,varargin));

    

% Concatenate the sizes
if all(nel == nel(1))
    SZ = cat(1,SZ{:}) ;
else
    SZ = catpad(1,SZ{:});
end

% Non-specified sizes are 1
SZ(isnan(SZ)) = 1;

% Calculate the size of the output
maxSZ = max(SZ) ;
ndsIn = length(maxSZ);
if dim > ndsIn
    szOut = ones(1,dim);
    szOut(1:ndsIn) = maxSZ;
    maxSZ = szOut;
    szOut(dim) = n2cat;
    SZ = cat(2,SZ,ones(n2cat,dim-ndsIn));
else
    szOut = maxSZ;
    szOut(dim) = sum(SZ(:,dim));
end

% Allocate Memory
if shouldBeCells
    M = cell(szOut);
else
    M = NaN(szOut);
end
TF = false(szOut);

% Place the input data
for ii = 1:n2cat
    
    % Skip any empty inputs.
    if isempty(varargin{ii}); continue; end
    
    % Get block size where the data is going to be placed.
    maxSZ(dim) = SZ(ii,dim);
    useMe = false(maxSZ);
    
    % Create logical indexing of where it is going to be place.
    um = arrayfun(@(in2) colon(1,in2),SZ(ii,:),'UniformOutput',false);
    useMe(sub2allind(maxSZ,um{:})) = true;
    rm1 = szOut;
    rm2 = szOut;
    if dim > ndsIn
        rm1(dim) = ii-1;
        rm2(dim) = n2cat-ii;
    else
        rm1(dim) = sum(SZ(1:(ii - 1),dim));
        rm2(dim) = sum(SZ((ii+1):end,dim));
    end
    ind = cat(dim,false(rm1),useMe,false(rm2));
    
    % Place the data and update the TF matrix.
    M(ind) = varargin{ii};
    TF = TF | ind;
end

% By convention
if isempty(TF);
    TF = true;
end

% Replace the padded value.
if shouldBeCells
    M(~TF) = {pval};
else
    M(~TF) = pval;
end

% Convert to strings.
if shouldBeChar
    if isnan(pval)
        M(~TF) = ' ';
    end
    M = char(M);
end

end

function [cs,index] = sort_nat(c,mode)
%sort_nat: Natural order sort of cell array of strings.
% usage:  [S,INDEX] = sort_nat(C)
%
% where,
%    C is a cell array (vector) of strings to be sorted.
%    S is C, sorted in natural order.
%    INDEX is the sort order such that S = C(INDEX);
%
% Natural order sorting sorts strings containing digits in a way such that
% the numerical value of the digits is taken into account.  It is
% especially useful for sorting file names containing index numbers with
% different numbers of digits.  Often, people will use leading zeros to get
% the right sort order, but with this function you don't have to do that.
% For example, if C = {'file1.txt','file2.txt','file10.txt'}, a normal sort
% will give you
%
%       {'file1.txt'  'file10.txt'  'file2.txt'}
%
% whereas, sort_nat will give you
%
%       {'file1.txt'  'file2.txt'  'file10.txt'}
%
% See also: sort

% Version: 1.4, 22 January 2011
% Author:  Douglas M. Schwarz
% Email:   dmschwarz=ieee*org, dmschwarz=urgrad*rochester*edu
% Real_email = regexprep(Email,{'=','*'},{'@','.'})


% Set default value for mode if necessary.
if nargin < 2
	mode = 'ascend';
end

% Make sure mode is either 'ascend' or 'descend'.
modes = strcmpi(mode,{'ascend','descend'});
is_descend = modes(2);
if ~any(modes)
	error('sort_nat:sortDirection',...
		'sorting direction must be ''ascend'' or ''descend''.')
end

% Replace runs of digits with '0'.
c2 = regexprep(c,'\d+','0');

% Compute char version of c2 and locations of zeros.
s1 = char(c2);
z = s1 == '0';

% Extract the runs of digits and their start and end indices.
[digruns,first,last] = regexp(c,'\d+','match','start','end');

% Create matrix of numerical values of runs of digits and a matrix of the
% number of digits in each run.
num_str = length(c);
max_len = size(s1,2);
num_val = NaN(num_str,max_len);
num_dig = NaN(num_str,max_len);
for i = 1:num_str
	num_val(i,z(i,:)) = sscanf(sprintf('%s ',digruns{i}{:}),'%f');
	num_dig(i,z(i,:)) = last{i} - first{i} + 1;
end

% Find columns that have at least one non-NaN.  Make sure activecols is a
% 1-by-n vector even if n = 0.
activecols = reshape(find(~all(isnan(num_val))),1,[]);
n = length(activecols);

% Compute which columns in the composite matrix get the numbers.
numcols = activecols + (1:2:2*n);

% Compute which columns in the composite matrix get the number of digits.
ndigcols = numcols + 1;

% Compute which columns in the composite matrix get chars.
charcols = true(1,max_len + 2*n);
charcols(numcols) = false;
charcols(ndigcols) = false;

% Create and fill composite matrix, comp.
comp = zeros(num_str,max_len + 2*n);
comp(:,charcols) = double(s1);
comp(:,numcols) = num_val(:,activecols);
comp(:,ndigcols) = num_dig(:,activecols);

% Sort rows of composite matrix and use index to sort c in ascending or
% descending order, depending on mode.
[unused,index] = sortrows(comp);
if is_descend
	index = index(end:-1:1);
end
index = reshape(index,size(c));
cs = c(index);
end
