# Supplementary material for: Spatial and temporal organization of RecA in the Escherichia coli DNA-damage response
Source: eLife. 2019 Feb 5;8:e42761. doi: 10.7554/eLife.42761 (PMC6363387; doi:10.7554/eLife.42761)
Supplement: Source code 1. [file elife-42761-code1.zip › Figure 4 Colocalization codes/1 Batch_nd2totif_3colorT_FIJI.ijm]

macro Batch_nd2_to_tif_PAmCherrycI {
run("Conversions...", " ");
dir=getDirectory("Select the directory"); 
/* 
Author: Harshad Ghodke
Last edit: 08/08/2016

Instruction: 
0. nd2 acquistions are stored in the folder "Acq".
1. Select parental folder of "Acq".
(Make sure the folder only contains nd2 acquistions!)
*/
ext_tif = ".TIF";

var f1 = "BF";
var f2 = "568";
var f3 = "514";

n_interval = 37;
n_acq = 3;			//number of acquisitions at each point

//	File.makeDirectory(dir+File.separator+w);


  	list = getFileList(dir+File.separator+"Acq");
  	print("list.length = " + list.length);
   	n_point = list.length/(n_acq);	
   	
	w = 1; 	          	
	    for (i=1;i<n_point;i++) {
	    	
	    		k = n_acq*(i-1);
	    		print(k);
	    		name_BF = list[k];
	    		name_405 = list[k+1];
	    		name_568 = list[k+2];
	    		print(name_BF);
	    		print(name_405);
	    		print(name_568);
	    
	    		run("Bio-Formats Importer", "open=["+dir+File.separator+"Acq"+File.separator+name_BF+"] autoscale color_mode=Default view=Hyperstack stack_order=XYCZT");
	    		saveAs("Tiff", dir+File.separator+f1+"_"+i+w+ext_tif);
	    		//print(dir+File.separator+f1+"_"+i+w+ext_tif);
	    		run("Bio-Formats Importer", "open=["+dir+File.separator+"Acq"+File.separator+name_405+"] autoscale color_mode=Default view=Hyperstack stack_order=XYCZT");
	    		saveAs("Tiff", dir+File.separator+f2+"_"+i+w+ext_tif);
	    		//print(dir+File.separator+f2+"_"+i+w+ext_tif);
	    		run("Bio-Formats Importer", "open=["+dir+File.separator+"Acq"+File.separator+name_568+"] autoscale color_mode=Default view=Hyperstack stack_order=XYCZT");
	    		saveAs("Tiff", dir+File.separator+f3+"_"+i+w+ext_tif);
	    		//print(dir+File.separator+f3+"_"+i+w+ext_tif);
	    		
	    		while (nImages>0) { 
	    			selectImage(nImages); 
	    			close(); 
	    		}
	    		
	    			          	          	         	
	    	}
	    	print("first time point");
			w = 0;
	    	k = n_acq*(i-1);
	    	print(k);
	    	name_BF = list[k];
	    	name_405 = list[k+1];
	    	name_568 = list[k+2];

	    		run("Bio-Formats Importer", "open=["+dir+File.separator+"Acq"+File.separator+name_BF+"] autoscale color_mode=Default view=Hyperstack stack_order=XYCZT");
	    		saveAs("Tiff", dir+File.separator+f1+"_"+1+w+ext_tif);
	    		//print(dir+File.separator+f1+"_"+i+w+ext_tif);
	    		run("Bio-Formats Importer", "open=["+dir+File.separator+"Acq"+File.separator+name_405+"] autoscale color_mode=Default view=Hyperstack stack_order=XYCZT");
	    		saveAs("Tiff", dir+File.separator+f2+"_"+1+w+ext_tif);
	    		//print(dir+File.separator+f2+"_"+i+w+ext_tif);
	    		run("Bio-Formats Importer", "open=["+dir+File.separator+"Acq"+File.separator+name_568+"] autoscale color_mode=Default view=Hyperstack stack_order=XYCZT");
	    		saveAs("Tiff", dir+File.separator+f3+"_"+1+w+ext_tif);
	    		//print(dir+File.separator+f3+"_"+i+w+ext_tif);

	    		while (nImages>0) { 
	    			selectImage(nImages); 
	    			close(); 
	    		}

print("The end");
}
