# Supplementary material for: Spatial and temporal organization of RecA in the Escherichia coli DNA-damage response
Source: eLife. 2019 Feb 5;8:e42761. doi: 10.7554/eLife.42761 (PMC6363387; doi:10.7554/eLife.42761)
Supplement: Source code 1. [file elife-42761-code1.zip › Figure 4 Colocalization codes/2 Batch_Preprocess_PAmCherrycI_FIJI.ijm]

macro Batch_UVDETLanalysis {
run("Conversions...", " ");
dir=getDirectory("Select the directory"); 

ext_zip = ".zip";
ext_tif = ".TIF";
var f = "568_"; 
var f_grp = "_grp";
var f_flat = "_flat";
var f_flat_avg = "_flat_avg";
var f_flat_max = "_flat_max";
var f_ROI_zip = "BFcellROI";
var f_results = "Results";
var f_peakfit = "_Peakfit";
var f_percell = "_perCell";
var f_PT = "_PT"
var ext_results = ".txt";

var thresh = 9;
var dist = 2;
var grpsize = 2;
var offset = 200;

var f_reconstruction = "Reconstruction";
var cond = "trajectory_length>0";
var mag = 4;
var x_min = 0;
var x_max = 512;
var y_min = 0;
var y_max = 512;
var Im_w;
var Im_h;
var h;
var w;

var f_save_cell_avg = "Cellintensity_bguncorr_avg";
var f_save_bg_avg = "BGintensity_avg";
var f_save_cell = "Cellintensity[bguncorr]";
var f_save_bg = "BGintensity";
var f_save_cell_max = "Cellintensity_avg";

		Dialog.create("Enter Text"); 
        Dialog.addMessage("Enter the channel to be flattened"); 
        Dialog.addString("Channel", f, 12); 
        Dialog.addNumber("Provide electronic offset", offset);
        Dialog.addString("Save flattened acquisition file as", f_flat, 20);
        Dialog.addString("Save average projection of flattened acquisition as", f_flat_avg, 20);
        Dialog.addString("Save maximum projection as", f_flat_max, 20);
        Dialog.addString("Provide Cell ROIs", f_ROI_zip, 20);
        Dialog.addMessage("Peak fitting");
        Dialog.addNumber("Provide size of group stack", grpsize);
        Dialog.addString("Save group Z stack as", f_grp, 20);
        Dialog.addString("Save peak fitting results as", f_peakfit, 20);
        Dialog.addString("Save results per cell as", f_percell, 20); 
        Dialog.addString("Save particle tracking results as", f_PT, 20); 
        Dialog.addString("Save results as", ext_results, 20);
        Dialog.addString("Provide signal to noise threshold", thresh, 20); 
        Dialog.addNumber("Provide minimum distance between peaks", dist); 
        Dialog.addMessage("Reconstruct particle on particle tracking data"); 
        Dialog.addString("Save reconstruction as", f_reconstruction, 20);
        Dialog.addString("Specify the condition for creating reconstruction",  cond, 20);
        Dialog.addNumber("Specify magnification", mag);
        Dialog.addNumber("x min",x_min);
        Dialog.addNumber("y min",y_min);
        Dialog.addNumber("x max",x_max);
        Dialog.addNumber("y max",y_max);
        Dialog.addString("Save average uncorrected cell intensities as", f_save_cell_avg, 20);        
        Dialog.addString("Save average background intensities as", f_save_bg_avg, 20);
        Dialog.addString("Save average uncorrected cell intensities as", f_save_cell, 20);        
        Dialog.addString("Save average background intensities as", f_save_bg, 20);
        Dialog.addString("Save maximum cell intensities as", f_save_cell_max,20);
        Dialog.show(); 
        
       	f = Dialog.getString();
		offset = Dialog.getNumber();
		f_flat = Dialog.getString();
 		f_flat_avg = Dialog.getString();
 		f_flat_max = Dialog.getString();     
 		f_ROI_zip = Dialog.getString();
 		grpsize = Dialog.getNumber();  
		f_grp = Dialog.getString();
 		f_peakfit = Dialog.getString();
 		f_percell = Dialog.getString();
 		f_PT = Dialog.getString();
 		ext_results = Dialog.getString();
 		thresh = Dialog.getString();
 		dist = Dialog.getNumber();
		f_reconstruction = Dialog.getString();
		cond = Dialog.getString();
		mag = Dialog.getNumber();
		x_min = Dialog.getNumber();
		y_min = Dialog.getNumber();
		x_max = Dialog.getNumber();
		y_max = Dialog.getNumber();
		f_save_cell_avg = Dialog.getString();
		f_save_bg_avg = Dialog.getString();
		f_save_cell = Dialog.getString();
		f_save_bg = Dialog.getString();
		f_save_cell_max = Dialog.getString();
		
		Im_w =  x_max - x_min;
		Im_h =  y_max - y_min;

  		list = getFileList(dir);

  		print("list.length = " + list.length);
  		
      for (i=0; i<list.length; i++) {     
			print(i);
          if (endsWith(list[i], "/")){
          	foldername = getSubstring(list[i],"","/");
			print(dir+foldername);

	          	file_list = getFileList(dir+foldername);
	          	
	          	for (k=0;k<file_list.length; k++){
	          		print("test1");
	        	//check if acquisition file exists
				if(File.exists(dir+foldername+File.separator+f+k+1+ext_tif)){
					print("Acquisition"+k+1+" found");
					
					//check if no flattened file exists
					//if(!File.exists(dir+foldername+File.separator+f+k+1+f_flat+ext_tif)){
					if(!File.exists(dir+foldername+File.separator+f+k+1+f_flat+f_grp+grpsize+ext_tif)){
							//beam profile must be saved in the same folder as the folder containing the parent of the folders containig the data
							open(dir+File.separator+"beamprofile.TIF");
							run("32-bit");
							beamprofileImage = getTitle();	
					
					//	print(dir+filename+File.separator+f+ext);		
							open(dir+foldername+File.separator+f+k+1+ext_tif);
						//	run("Slice Remover", "first=1 last=2 increment=1");
							run("32-bit");
							run("Correct Background", "electronic_offset="+offset+ " background_image=" + beamprofileImage);
							run("16-bit");
							saveAs("Tiff", dir+foldername+File.separator+f+k+1+f_flat+ext_tif);
							Acq_flat = getImageID();

							//Create grouped Z stack
							selectImage(Acq_flat);
							run("Grouped Z Project...", "projection=[Average Intensity] group=2");
							Acq_grpZ = getImageID();
							selectImage(Acq_grpZ);
							saveAs("Tiff", dir+foldername+File.separator+f+(k+1)+f_flat+f_grp+grpsize+ext_tif);
							close();
					
							//avg project
							selectImage(Acq_flat);
							run("Z Project...", "projection=[Average Intensity]");
							Acq_avg = getImageID();
							selectImage(Acq_avg);
							saveAs("Tiff", dir+foldername+File.separator+f+k+1+f_flat_avg+ext_tif);
							
							//max project
							selectImage(Acq_flat);
							run("Z Project...", "projection=[Max Intensity]");
							Acq_max = getImageID();
							selectImage(Acq_max);
							saveAs("Tiff", dir+foldername+File.separator+f+k+1+f_flat_max+ext_tif);

							//close all images

							selectImage(Acq_flat); close();						
							selectImage(Acq_avg); close();
							selectImage(Acq_max); close();
							print(dir+foldername+File.separator+f+k+1+f_flat+ext_tif);
						
							close(beamprofileImage);
					}
	            }
	            }
          }
      }

      
print("All images flattened");

////////////////
/*
//------------------------------------------------------------------------------------------------------------

//identify peaks
print("Identifying peaks");

  
      for (i=0; i<list.length; i++){     
	
          if (endsWith(list[i], "/")){
          	foldername = getSubstring(list[i],"","/");

          	
          	//get list of files contained in the directory
          	file_list = getFileList(dir+foldername);	
		
	for (k=0;k<file_list.length; k++){
					
					if(File.exists(dir+foldername+File.separator+f+(k+1)+f_flat+ext_tif)){
							print("Flattened acquisition file found.");
						
						//proceed with peak fitting if no peak fitting results table can be found
						if(!File.exists(dir+foldername+File.separator+f_results+(k+1)+"_"+thresh+f_peakfit+f_PT+ext_results)){
							print("No peakfitting results file found. Analyzing acquisition...");

							//open flattened acquisition file
							open(dir+foldername+File.separator+f+(k+1)+f_flat+f_grp+grpsize+ext_tif);

							run("ROI Manager...");
							//get ROIs
							if(File.exists(dir+File.separator+foldername+File.separator+f_ROI_zip+k+1+ext_zip)){
								roiManager("Open",dir+File.separator+foldername+File.separator+f_ROI_zip+k+1+ext_zip);			
							}
							else{
								print("Cell ROIs not found");
							}
								
							
							roiManager("Deselect");
							run("Peak Fitter", "use_discoidal_averaging_filter inner_radius=1 outer_radius=3 threshold="+thresh+" threshold_value=0 minimum_distance="+dist+" fit_radius=4 max_error_baseline=5000 max_error_height=5000 max_error_x=1 max_error_y=1 max_error_sigma_x=1 max_error_sigma_y=1 fit_peaks_inside_rois stack");
					  		
	         				if (nResults>0){
								
								if (isOpen("Results")) { 
	     							selectWindow("Results"); 
	     							print(dir+foldername+File.separator+f_results+(k+1)+"_"+thresh+f_peakfit+ext_results);
	     							saveAs("results", dir+foldername+File.separator+f_results+(k+1)+"_"+thresh+f_peakfit+ext_results);
	     							
	     						//	run("Close"); 
	  							} 
								
								run("Particle Tracker", "slice_to_look_ahead=1 max_step_size=1 show_trajectories keep_non_trajectories");
	
		  						if (isOpen("Results")) { 
	     							selectWindow("Results"); 
	    	     					saveAs("results", dir+foldername+File.separator+f_results+(k+1)+"_"+thresh+f_peakfit+f_PT+ext_results);
	     							run("Close"); 
	  							} 
							}
	  						
	  						while (nImages>0) { 
          						selectImage(nImages); 
          						close(); 
      						} 

							if (isOpen("ROI Manager")) { 
    							selectWindow("ROI Manager"); 
    							run("Close"); 
  							} 
 
          				}
          		}
          	//	else{
          		//	print("Flattened acquisition file NOT found");
          		//	print(dir+foldername+File.separator+f+k+1+f_flat+ext_tif+" file not found");
          	//	}
			}
		}
      }

  
print("All Peaks detected in images in " + dir);


//------------------------------------------------------------------------------------------------------------

//Identifying peaks in cells
print("identifying peaks incells");

      for (i=0; i<list.length; i++) {     

//			print("list[" + i + "] = " + list[i]);

      		if (endsWith(list[i], "/")){
          		foldername = getSubstring(list[i],"","/");
				
          		for (k=0;k<file_list.length; k++){
					
						//Only perform this analysis if a corresponding acquisition file can be found
						if(File.exists(dir+foldername+File.separator+f+(k+1)+f_flat+ext_tif)){
								
								if(File.exists(dir+foldername+File.separator+f_results+(k+1)+"_"+thresh+f_peakfit+f_PT+ext_results)){
									//Check if results of analysis already exist
										if(!File.exists(dir+foldername+File.separator+f_results+(k+1)+"_"+thresh+f_peakfit+f_PT+f_percell+ext_results)){
											print("Analyzing peaks per cell for "+dir+foldername);
											
						 					run("Clear Results");
						 						//Open results table
												//open_results_table(dir+foldername+File.separator+f_results+(k+1)+"_"+thresh+"_"+f_peakfit+f_PT+ext_results);
												run("Results... ", "open=["+dir+foldername+File.separator+f_results+(k+1)+"_"+thresh+f_peakfit+f_PT+ext_results+"]");
												open(dir+foldername+File.separator+"BF"+k+1+".TIF");
												selectWindow("Results");
			print(nResults);
													if (nResults>0) {
														run("Conditional Palm Reconstruction", "title=[Reconstructed Image] magnification="+mag+" reconstruction=Gaussians condition="+cond+" x_min="+x_min+ " y_min="+y_min+ " x_max="+x_max+ " y_max=" +y_max);
														saveAs("Tiff", dir+foldername+File.separator+f_reconstruction+k+1+"_"+thresh+ext_tif);
														run("16-bit");
														reconstruction = getTitle();
														selectWindow(reconstruction);
							     						run("Close"); 
														//Open Cell ROIs in ROI manager
														run("ROI Manager...");
														if(File.exists(dir+File.separator+foldername+File.separator+f_ROI_zip+k+1+ext_zip)){
															roiManager("Open",dir+File.separator+foldername+File.separator+f_ROI_zip+k+1+ext_zip);			
													/*	}
														else{
															print("Cell ROIs not found");
														}
														*/
////////////////
/*
														roiManager("Deselect");
													
															for(l=0;l<nResults;l++){
																
																for(j=0; j<roiManager("count"); j++){		
																	roiManager("select", j);									
																	roiName = Roi.getName;
																	slice = getResult("slice", l);
																	x_cord = getResult("x", l);
																	y_cord = getResult("y", l);
																	cont = Roi.contains(x_cord, y_cord);
																	setResult(roiName, l, Roi.contains(x_cord, y_cord));
																}
															}
														}
														else{
															print("Cell ROIs not found");
														}
															
															if (isOpen("Results")) { 
							     								selectWindow("Results"); 
							     								saveAs("results",dir+foldername+File.separator+f_results+(k+1)+"_"+thresh+f_peakfit+f_PT+f_percell+ext_results);
							     								run("Close"); 
							  								}
													}
							
													if (isOpen("Results")) { 
							     						selectWindow("Results"); 
							     						run("Close"); 
							  						}
							  						
													if (isOpen("ROI Manager")) { 
							     						selectWindow("ROI Manager");
							     						run("Close"); 
							  						}		
							
													if (isOpen(f_results+k+1+f_peakfit+f_PT+ext_results)) { 
							     						selectWindow(f_results+(k+1)+"_"+thresh+f_peakfit+f_PT+ext_results);
							     						run("Close"); 
							  						}
							  						
							  						while (nImages>0) { 
							          						selectImage(nImages); 
							          						close(); 
							      					} 
											}
										}
				          		}
          				}
          		}
          	}
      	

      print("All Peaks localized inside cells "+dir);


//--------------------------------------------------------------------------------------

//Measure average cell fluorescence intensities
run("Set Measurements...", "  mean redirect=None decimal=3");
 for (i=0; i<list.length; i++){     
	
          if (endsWith(list[i], "/")){
          	foldername = getSubstring(list[i],"","/");

          	
          	//get list of files contained in the directory
          	file_list = getFileList(dir+foldername);	
		run("ROI Manager...");
	for (k=0;k<file_list.length; k++){
					
					if(File.exists(dir+foldername+File.separator+f+(k+1)+f_flat_avg+ext_tif)){
							print(dir+foldername+File.separator+f+(k+1)+f_flat_avg+ext_tif);
							print("Average flattened acquisition file found.");
						
						//proceed with measuring average cell fluorescence intensity if no corresponding results table can be found
						if(!File.exists(dir+foldername+File.separator+f_results+(k+1)+"_"+f_save_bg_avg+ext_results)){
							print("No cell intensity measurements found; Analyzing acquisition...");

							//open flattened acquisition file
							open(dir+foldername+File.separator+f+(k+1)+f_flat_avg+ext_tif);
							Acq_flat_avg = getImageID();
							
							
							//get ROIs
							if(File.exists(dir+File.separator+foldername+File.separator+f_ROI_zip+k+1+ext_zip)){
								roiManager("Open",dir+File.separator+foldername+File.separator+f_ROI_zip+k+1+ext_zip);			
							}
							else{
								print("Cell ROIs not found");
							}					
							roiManager("Deselect");
							roiManager("Multi Measure");
					  		
	         				if (nResults>0){
								
								if (isOpen("Results")) { 
	     							selectWindow("Results"); 
	     							saveAs("results", dir+foldername+File.separator+f_results+(k+1)+"_"+f_save_cell_avg+ext_results);
	     							run("Close"); 
	  							} 
								
							}

							roiManager("Deselect");
							roiManager("Delete");
							
							//Measure background
							selectImage(Acq_flat_avg);
							setAutoThreshold("Default");
							roiManager("Deselect");
							run("Create Selection");
							roiManager("Add");
							roiManager("Multi Measure");
							
							if (isOpen("Results")) { 
					     		selectWindow("Results"); 
					     		saveAs("results", dir+foldername+File.separator+f_results+(k+1)+"_"+f_save_bg_avg+ext_results);
					     		run("Close"); 
				  			}
							  						
	  						while (nImages>0) { 
          						selectImage(nImages); 
          						close(); 
      						} 

							
 
          				}
          		}

			}
							if (isOpen("ROI Manager")) { 
    							selectWindow("ROI Manager"); 
    							run("Close"); 
  							} 
			
		}
      }

  
print("All average cell intensities measured " + dir);
print("The end");
}


//-------------------------------------------------------------------------------------


//Measure average cell fluorescence intensities
run("Set Measurements...", "  mean redirect=None decimal=3");
 for (i=0; i<list.length; i++){     
	
          if (endsWith(list[i], "/")){
          	foldername = getSubstring(list[i],"","/");

          	
          	//get list of files contained in the directory
          	file_list = getFileList(dir+foldername);	
		
	for (k=0;k<file_list.length; k++){
					
					if(File.exists(dir+foldername+File.separator+f+(k+1)+f_flat_max+ext_tif)){
							print(dir+foldername+File.separator+f+(k+1)+f_flat_max+ext_tif);
							print("Maximum projection of flattened acquisition file found.");
						
						//proceed with measuring average cell fluorescence intensity if no corresponding results table can be found
						if(!File.exists(dir+foldername+File.separator+f_results+(k+1)+"_"+f_save_cell_max+ext_results)){
							print("No cell intensity measurements found; Analyzing acquisition...");

							//open flattened acquisition file
							open(dir+foldername+File.separator+f+(k+1)+f_flat_max+ext_tif);
							Acq_flat_max = getImageID();
							
							run("ROI Manager...");
							//get ROIs
							if(File.exists(dir+File.separator+foldername+File.separator+f_ROI_zip+k+1+ext_zip)){
								roiManager("Open",dir+File.separator+foldername+File.separator+f_ROI_zip+k+1+ext_zip);			
							}
							else{
								print("Cell ROIs not found");
							}					
							roiManager("Deselect");
							roiManager("Multi Measure");
					  		
	         				if (nResults>0){
								
								if (isOpen("Results")) { 
	     							selectWindow("Results"); 
	     							saveAs("results", dir+foldername+File.separator+f_results+(k+1)+"_"+f_save_cell_max+ext_results);
	     							run("Close"); 
	  							} 
								
							}

							if (isOpen("ROI Manager")) { 
							     			selectWindow("ROI Manager"); 
							     			run("Close"); 
							} 
	  						
	  						while (nImages>0) { 
          						selectImage(nImages); 
          						close(); 
      						} 

 
          				}
          		}

			}
		}
      }

  
print("All max cell intensities measured " + dir);

}

//--------------------------------------------------------------------------------------
//Measure cell fluorescence intensity as a function of time
 		

//specify the measurements to be made
run("Set Measurements...", "  mean redirect=None decimal=3");

for (i=0; i<list.length; i++){     
	
          if (endsWith(list[i], "/")){
          	foldername = getSubstring(list[i],"","/");

          	
          	//get list of files contained in the directory
          	file_list = getFileList(dir+foldername);	
		
	for (k=0;k<file_list.length; k++){
					
					if(File.exists(dir+foldername+File.separator+f+(k+1)+f_flat_avg+ext_tif)){
							print(dir+foldername+File.separator+f+(k+1)+f_flat+ext_tif);
							print("Average acquisition file found.");
						
						//proceed with measuring average cell fluorescence intensity if no corresponding results table can be found
						if(!File.exists(dir+foldername+File.separator+f_results+(k+1)+"_"+f_save_bg+ext_results)){
							print("No cell intensity measurements found; Analyzing acquisition...");

							//open flattened acquisition file
							open(dir+foldername+File.separator+f+(k+1)+f_flat+ext_tif);
							Acq_flat = getImageID();
							
							run("ROI Manager...");
							//get ROIs
							if(File.exists(dir+File.separator+foldername+File.separator+f_ROI_zip+k+1+ext_zip)){
								roiManager("Open",dir+File.separator+foldername+File.separator+f_ROI_zip+k+1+ext_zip);			
							}
							else{
								print("Cell ROIs not found");
							}					
							roiManager("Deselect");
							roiManager("Multi Measure");
					  		
	         				if (nResults>0){
								
								if (isOpen("Results")) { 
	     							selectWindow("Results"); 
	     							saveAs("results", dir+foldername+File.separator+f_results+(k+1)+"_"+f_save_cell_avg+ext_results);
	     							run("Close"); 
	  							} 
								
							}

							if (isOpen("ROI Manager")) { 
							     			selectWindow("ROI Manager"); 
							     			run("Close"); 
							} 
							
							//Measure background
							selectImage(Acq_flat);
							setAutoThreshold("Default");
							setAutoThreshold("Default");
							run("ROI Manager...");
							run("Create Selection");
							roiManager("Add");
							roiManager("Multi Measure");
							
							if (isOpen("Results")) { 
					     		selectWindow("Results"); 
					     		saveAs("results", dir+foldername+File.separator+f_results+(k+1)+"_"+f_save_bg_avg+ext_results);
					     		run("Close"); 
				  			}
							if (isOpen("ROI Manager")) { 
				     			selectWindow("ROI Manager"); 
				     			run("Close"); 
							}				  			


	  						
	  						while (nImages>0) { 
          						selectImage(nImages); 
          						close(); 
      						} 

							if (isOpen("ROI Manager")) { 
    							selectWindow("ROI Manager"); 
    							run("Close"); 
  							} 
 
          				}
          		}

			}
		}
      }

  
print("All Cell intensities measured " + dir);

}


//--------------------------------------------------------------------------------------

//Palm reconstruction

      for (i=0; i<list.length; i++){     
	
      		if (endsWith(list[i], "/")){
          		filename = getSubstring(list[i],"","/");
          		//identify name of directory
          		filelist = getFileList(dir+filename+File.separator);
				//open acquisition file

				//Only if the results table is available and if no reconstruction exists
			
				if(File.exists(dir+filename+File.separator+f+".txt")){
					print(dir+filename+File.separator+f+".txt");
					if(!File.exists(dir+filename+File.separator+f_name+".tif")){
						run("Results... ", "open=["+dir+File.separator+filename+File.separator+f+ext+"]");
          				selectWindow("Results");
          				
          				if (nResults>0){
          					run("Conditional Palm Reconstruction", "title=[Reconstructed Image] magnification="+mag+" reconstruction=Gaussians condition="+cond+" x_min="+x_min+ " y_min="+y_min+ " x_max="+x_max+ " y_max=" +y_max);
							saveAs("Tiff", dir+filename+File.separator+f_reconstruction+"_"+thresh+ext_tif);
							run("16-bit");
							reconstruction = getTitle();

          					open(dir+filename+File.separator+"BF.TIF");
          					BF = getTitle();
          					h = Im_h*mag;
          					w = Im_w*mag;
          					run("Size...", "width="+ w + " height=" + h + " constrain average interpolation=None");
          					run("Merge Channels...", "c1="+BF+ " c2="+reconstruction + " create");
          					saveAs("Tiff", dir+filename+File.separator+"Composite"+".TIF");
          					
    					}
						else{
							print("no results after peak fitting");
							print(dir+filename+File.separator);
						}
					
						if (isOpen("Results")) { 
     						selectWindow("Results"); 
     						run("Close"); 
  						} 

	  					while (nImages>0) { 
          					selectImage(nImages); 
          					close(); 
      					} 

     					if (isOpen("Log")) { 
         					selectWindow("Log"); 
         					run("Close"); 
     					} 
 
          }	
          }
          
          }
      }

  
print("PALM reconstruction for images in " + dir + "done");
}


*/

//--------------------------------------------------------------------------------------


function open_results_table(file_name) {

    contents = File.openAsString(file_name);
    
    // parse results table contents
    lines = split(contents, "(\r\n|\n|\r)");
    columnNames = split(lines[0], "(\t|,)");

    	for (i = 1; i < lines.length; i++) {
    
        row = nResults;
        columns = split(lines[i], "(\t|,)");
        
        for (j = 0; j < columns.length; j++) {
        	if (columnNames[j] > 0)
            	setResult(columnNames[j], row, columns[j]);
        }
            
    }

    updateResults;
    
}


//--------------------------------------------------------------------------------------
function getSubstring(name, prefix, postfix) { 
   start=indexOf(name, prefix)+lengthOf(prefix); 
   end=start+indexOf(substring(name, start), postfix); 
   if(start>=0&&end>=0) 
     return substring(name, start, end); 
   else 
     return ""; 
} 
