# Supplementary material for: Spatial and temporal organization of RecA in the Escherichia coli DNA-damage response
Source: eLife. 2019 Feb 5;8:e42761. doi: 10.7554/eLife.42761 (PMC6363387; doi:10.7554/eLife.42761)
Supplement: Source code 1. [file elife-42761-code1.zip › Figure 4 Colocalization codes/3 Batch_singlechannelflatten_FIJI.ijm]

macro Batch_UVDETLanalysis {
//Author:Harshad Ghodke
//Date: 26 August 2016
//This plugin flattens all files in specified folder Data when provided with the beam profile in the same parent folder
// Example: 514/Data
//514 also contains a beamprofile.tif 
//Change the Channel name as appropriate

run("Conversions...", " ");
dir=getDirectory("Select the directory"); 

ext_zip = ".zip";
ext_tif = ".TIF";
var f = "514_"; 
var f_grp = "_grp";
var f_flat = "_flat";
var f_flat_avg = "_flat_avg";
var f_flat_max = "_flat_max";
var f_ROI_zip = "BFcellROI";
var f_results = "Results";
var f_peakfit = "_Peakfit";
var f_percell = "_perCell";
var f_PT = "_PT"
var ext_results = ".txt";

var thresh = 9;
var dist = 2;
var grpsize = 2;
var offset = 200;

var f_reconstruction = "Reconstruction";
var cond = "trajectory_length>0";
var mag = 4;
var x_min = 0;
var x_max = 512;
var y_min = 0;
var y_max = 512;
var Im_w;
var Im_h;
var h;
var w;

var f_save_cell_avg = "Cellintensity_bguncorr_avg";
var f_save_bg_avg = "BGintensity_avg";
var f_save_cell = "Cellintensity[bguncorr]";
var f_save_bg = "BGintensity";
var f_save_cell_max = "Cellintensity_avg";

		Dialog.create("Enter Text"); 
        Dialog.addMessage("Enter the channel to be flattened"); 
        Dialog.addString("Channel", f, 12); 
        Dialog.addNumber("Provide electronic offset", offset);
        Dialog.addString("Save flattened acquisition file as", f_flat, 20);
        Dialog.addString("Save average projection of flattened acquisition as", f_flat_avg, 20);
        Dialog.addString("Save maximum projection as", f_flat_max, 20);
        Dialog.addString("Provide Cell ROIs", f_ROI_zip, 20);
        Dialog.addMessage("Peak fitting");
        Dialog.addNumber("Provide size of group stack", grpsize);
        Dialog.addString("Save group Z stack as", f_grp, 20);
        Dialog.addString("Save peak fitting results as", f_peakfit, 20);
        Dialog.addString("Save results per cell as", f_percell, 20); 
        Dialog.addString("Save particle tracking results as", f_PT, 20); 
        Dialog.addString("Save results as", ext_results, 20);
        Dialog.addString("Provide signal to noise threshold", thresh, 20); 
        Dialog.addNumber("Provide minimum distance between peaks", dist); 
        Dialog.addMessage("Reconstruct particle on particle tracking data"); 
        Dialog.addString("Save reconstruction as", f_reconstruction, 20);
        Dialog.addString("Specify the condition for creating reconstruction",  cond, 20);
        Dialog.addNumber("Specify magnification", mag);
        Dialog.addNumber("x min",x_min);
        Dialog.addNumber("y min",y_min);
        Dialog.addNumber("x max",x_max);
        Dialog.addNumber("y max",y_max);
        Dialog.addString("Save average uncorrected cell intensities as", f_save_cell_avg, 20);        
        Dialog.addString("Save average background intensities as", f_save_bg_avg, 20);
        Dialog.addString("Save average uncorrected cell intensities as", f_save_cell, 20);        
        Dialog.addString("Save average background intensities as", f_save_bg, 20);
        Dialog.addString("Save maximum cell intensities as", f_save_cell_max,20);
        Dialog.show(); 
        
       	f = Dialog.getString();
		offset = Dialog.getNumber();
		f_flat = Dialog.getString();
 		f_flat_avg = Dialog.getString();
 		f_flat_max = Dialog.getString();     
 		f_ROI_zip = Dialog.getString();
 		grpsize = Dialog.getNumber();  
		f_grp = Dialog.getString();
 		f_peakfit = Dialog.getString();
 		f_percell = Dialog.getString();
 		f_PT = Dialog.getString();
 		ext_results = Dialog.getString();
 		thresh = Dialog.getString();
 		dist = Dialog.getNumber();
		f_reconstruction = Dialog.getString();
		cond = Dialog.getString();
		mag = Dialog.getNumber();
		x_min = Dialog.getNumber();
		y_min = Dialog.getNumber();
		x_max = Dialog.getNumber();
		y_max = Dialog.getNumber();
		f_save_cell_avg = Dialog.getString();
		f_save_bg_avg = Dialog.getString();
		f_save_cell = Dialog.getString();
		f_save_bg = Dialog.getString();
		f_save_cell_max = Dialog.getString();
		
		Im_w =  x_max - x_min;
		Im_h =  y_max - y_min;

  		list = getFileList(dir);

  		print("list.length = " + list.length);
  		
      for (i=0; i<list.length; i++) {     
			print(i);
          if (endsWith(list[i], "/")){
          	foldername = getSubstring(list[i],"","/");
			print(dir+foldername);

	          	file_list = getFileList(dir+foldername);
	          	
	          	for (k=0;k<file_list.length; k++){
	          		print("test1");
	        	//check if acquisition file exists
				if(File.exists(dir+foldername+File.separator+f+k+1+ext_tif)){
					print("Acquisition"+k+1+" found");
					
					//check if no flattened file exists
					//if(!File.exists(dir+foldername+File.separator+f+k+1+f_flat+ext_tif)){
					if(!File.exists(dir+foldername+File.separator+f+k+1+f_flat+f_grp+grpsize+ext_tif)){
							//beam profile must be saved in the same folder as the folder containing the parent of the folders containig the data
							open(dir+File.separator+"beamprofile.TIF");
							run("32-bit");
							beamprofileImage = getTitle();	
					
					//	print(dir+filename+File.separator+f+ext);		
							open(dir+foldername+File.separator+f+k+1+ext_tif);
						//	run("Slice Remover", "first=1 last=2 increment=1");
							run("32-bit");
							run("Correct Background", "electronic_offset="+offset+ " background_image=" + beamprofileImage);
							run("16-bit");
							saveAs("Tiff", dir+foldername+File.separator+f+k+1+f_flat+ext_tif);
							Acq_flat = getImageID();

							//close all images

							selectImage(Acq_flat); close();						
							print(dir+foldername+File.separator+f+k+1+f_flat+ext_tif);
						
							close(beamprofileImage);
					}
	            }
	            }
          }
      }

      
print("All images flattened");


//--------------------------------------------------------------------------------------


function open_results_table(file_name) {

    contents = File.openAsString(file_name);
    
    // parse results table contents
    lines = split(contents, "(\r\n|\n|\r)");
    columnNames = split(lines[0], "(\t|,)");

    	for (i = 1; i < lines.length; i++) {
    
        row = nResults;
        columns = split(lines[i], "(\t|,)");
        
        for (j = 0; j < columns.length; j++) {
        	if (columnNames[j] > 0)
            	setResult(columnNames[j], row, columns[j]);
        }
            
    }

    updateResults;
    
}


//--------------------------------------------------------------------------------------
function getSubstring(name, prefix, postfix) { 
   start=indexOf(name, prefix)+lengthOf(prefix); 
   end=start+indexOf(substring(name, start), postfix); 
   if(start>=0&&end>=0) 
     return substring(name, start, end); 
   else 
     return ""; 
} 
