# Supplementary material for: Spatial and temporal organization of RecA in the Escherichia coli DNA-damage response
Source: eLife. 2019 Feb 5;8:e42761. doi: 10.7554/eLife.42761 (PMC6363387; doi:10.7554/eLife.42761)
Supplement: Source code 1. [file elife-42761-code1.zip › Figure 4 Colocalization codes/4 Batch_colocalization_perCell_superres20170316_IMAGEJ.ijm]

macro Batch_colocalization {
run("Conversions...", " ");
dir=getDirectory("Select the directory"); 
/* 
Author: Harshad Ghodke
Last edit: 13/09/2016
*/

ext_tif = ".TIF";
ext_results = ".txt";
ext_zip = ".zip";
var f1 = "514";
var f2 = "568";
var f3 = "BF";

var f_perCell = "_perCell";
var f_ROI_zip = "BFcellROI";
var f_flat = "_flat";
var f_results = "Results";
var f_peakfit = "_Peakfit";
var f1_suf = "_flat";
var f2_suf = "_flat_max";
var thresh_f1 = 1500;
var thresh_f2 = 2000;
var dist_f1 = 3;
var dist_f2 = 3;
var fit_radius_f1 = 4;
var fit_radius_f2 = 3;
var n_acq = 37;
var r = 2;
var rows1 = -1;
var rows2 = -2;

		Dialog.create("Enter parameters for co-localizing peaks");
		Dialog.addMessage("Specify channels in the direction of colocalization");        
		Dialog.addString("Channel 1", f1, 10);
		Dialog.addString("Channel 2", f2, 10);
		Dialog.addString("BrightField", f3, 10);
		Dialog.addString("Provide suffix for filename for Channel1", f1_suf,20);
		Dialog.addString("Provide suffix for filename for Channel2", f2_suf,20);
        Dialog.addNumber("Provide threshold for Channel1", thresh_f1);
        Dialog.addNumber("Minimum distance between adjacent peaks", dist_f1);
        Dialog.addNumber("Provide fit radius for Channel1", fit_radius_f1);
        Dialog.addNumber("Provide threshold for Channel2", thresh_f2);
	    Dialog.addNumber("Minimum distance between adjacent peaks", dist_f2);
	    Dialog.addNumber("Provide fit radius for Channel2", fit_radius_f2);
	    Dialog.addNumber("Enter number of frames", n_acq);
	    Dialog.addNumber("Enter radius for co-localization", r);
	    
        Dialog.show(); 

       	f1 = Dialog.getString();
       	f2 = Dialog.getString();
       	f3 = Dialog.getString();
       	f1_suf = Dialog.getString();
       	f2_suf = Dialog.getString();
		thresh_f1 = Dialog.getNumber();
		dist_f1 = Dialog.getNumber();
		fit_radius_f1 = Dialog.getNumber();
		thresh_f2 = Dialog.getNumber();
 		dist_f2 = Dialog.getNumber();
 		fit_radius_f1 = Dialog.getNumber();
 		n_acq = Dialog.getNumber();
		r = Dialog.getNumber();

//	File.makeDirectory(dir+File.separator+w);
  	list = getFileList(dir+File.separator+f1+File.separator+"Data");
  	
	    for (i=0;i<n_acq;i++) {
	    		rows1 = -1;
				rows2 = -2;
				
			if(!File.exists(dir+File.separator+f1+File.separator+"Data"+File.separator+f_results+"_"+f1+"_"+f2+"_"+(i+1)+"_"+thresh_f1+f_peakfit+"_colocalized"+ext_results)){
				print("Analyzing Channel1");
				
				
				//Open cellROIs
				if(File.exists(dir+File.separator+f3+File.separator+f_ROI_zip+"_"+(i+1)+ext_zip)){
					run("ROI Manager...");
					roiManager("Open",dir+File.separator+f3+File.separator+f_ROI_zip+"_"+(i+1)+ext_zip);			
					roiManager("Deselect");
				}	
				else{
					print("Cell ROIs not found");
				}				
				
				
				open(dir+File.separator+f1+File.separator+"Data"+File.separator+f1+"_"+(i+1)+f1_suf+ext_tif);
				print("No peakfitting results file found. Analyzing acquisition..."+ f1+"_"+(i+1)+f1_suf+ext_tif );
				Acq1 = getImageID();	    						
				selectImage(Acq1);
				
				run("Peak Fitter", "use_discoidal_averaging_filter inner_radius=1 outer_radius=3 threshold=0 threshold_value="+thresh_f1+" minimum_distance="+dist_f1+" fit_radius="+fit_radius_f1+" max_error_baseline=5000 max_error_height=5000 max_error_x=1 max_error_y=1 max_error_sigma_x=1 max_error_sigma_y=1 fit_peaks_inside_rois stack");
				rows1 = nResults;
				
				if (rows1 == 0){
	     			setResult("Peaks", 0, 0);
	     			print(rows1 + " peaks detected in "+f_results+"_"+f1+"_"+(i+1)+"_"+thresh_f1+f_peakfit+"_"+r+ext_results);		
	     		}
				else{
	     			print(rows1 + " peaks detected in"+f_results+"_"+f1+"_"+(i+1)+"_"+thresh_f1+f_peakfit+"_"+r+ext_results);	
	     		}
	     		
	     		selectWindow("Results"); 
	     		saveAs("Results", dir+File.separator+f1+File.separator+"Data"+File.separator+f_results+"_"+f1+"_"+(i+1)+"_"+thresh_f1+f_peakfit+"_"+r+ext_results);
	     		IJ.renameResults("Results1");
	     		selectWindow("Results1"); 
				run("Close");
	     		selectImage(Acq1); 
	    		close();

				print("Analyzing Channel2");
				open(dir+File.separator+f2+File.separator+"Data"+File.separator+f2+"_"+(i+1)+f2_suf+ext_tif);
				print("No peakfitting results file found. Analyzing acquisition..."+ f2+"_"+(i+1)+f2_suf+ext_tif );
				Acq2 = getImageID();	    		
				selectImage(Acq2);
				//run("ROI Manager...");
				// Fit peaks			
				selectWindow("ROI Manager"); 
				roiManager("Deselect");
				run("Peak Fitter", "use_discoidal_averaging_filter inner_radius=1 outer_radius=3 threshold=0 threshold_value="+thresh_f2+" minimum_distance="+dist_f2+" fit_radius="+fit_radius_f2+" max_error_baseline=5000 max_error_height=5000 max_error_x=1 max_error_y=1 max_error_sigma_x=1 max_error_sigma_y=1 fit_peaks_inside_rois stack");
				rows2 = nResults;
	     		if (rows2 == 0){
	     			setResult("Peaks", 0, 0);
	     			print(rows2 + " peaks detected in " + f_results+"_"+f2+"_"+(i+1)+"_"+thresh_f2+f_peakfit+"_"+r+ext_results);		
	     		}
	     		else{
	     			print(rows2 + " peaks detected"+ f_results+"_"+f2+"_"+(i+1)+"_"+thresh_f2+f_peakfit+"_"+r+ext_results);	
	     		}
	     		selectWindow("Results"); 
	     		saveAs("results", dir+File.separator+f2+File.separator+"Data"+File.separator+f_results+"_"+f2+"_"+(i+1)+"_"+thresh_f2+f_peakfit+"_"+r+ext_results);
	     		run("Close");
	     		selectImage(Acq2); 
	    		close();
	    		

			run("Results... ", "open=["+dir+f1+File.separator+"Data"+File.separator+f_results+"_"+f1+"_"+(i+1)+"_"+thresh_f1+f_peakfit+"_"+r+ext_results+"]");			
			
IJ.renameResults("Results1");
		//	waitForUser;
			run("Results... ", "open=["+dir+f2+File.separator+"Data"+File.separator+f_results+"_"+f2+"_"+(i+1)+"_"+thresh_f2+f_peakfit+"_"+r+ext_results+"]");			
			run("count colocalized peaks2", "table_1=Results1 table_2=Results maximum_distance="+r);	
			selectWindow("Results1");
			saveAs("Results", dir+File.separator+f1+File.separator+"Data"+File.separator+f_results+"_"+f1+"_"+f2+"_"+(i+1)+"_"+thresh_f1+"_"+thresh_f2+f_peakfit+"_colocalized"+"_"+r+ext_results);
			run("Close");
			selectWindow("Results");
			run("Close");

			while (nImages>0) { 
	    			selectImage(nImages); 
	    			close(); 
	    	}


			
			run("Results... ", "open=["+dir+f2+File.separator+"Data"+File.separator+f_results+"_"+f2+"_"+(i+1)+"_"+thresh_f2+f_peakfit+"_"+r+ext_results+"]");			
			IJ.renameResults("Results1");
			run("Results... ", "open=["+dir+f1+File.separator+"Data"+File.separator+f_results+"_"+f1+"_"+(i+1)+"_"+thresh_f1+f_peakfit+"_"+r+ext_results+"]");			
			run("count colocalized peaks2", "table_1=Results1 table_2=Results maximum_distance="+r);	
			selectWindow("Results1");
			saveAs("Results", dir+File.separator+f2+File.separator+"Data"+File.separator+f_results+"_"+f2+"_"+f1+"_"+(i+1)+"_"+thresh_f2+"_"+thresh_f1+f_peakfit+"_colocalized"+"_"+r+ext_results);
			run("Close");
			selectWindow("Results");
			run("Close");


			while (nImages>0) { 
	    			selectImage(nImages); 
	    			close(); 
	    	}

			}
			
			while (nImages>0) { 
	    			selectImage(nImages); 
	    			close(); 
	    	}
	    	if (isOpen("ROI Manager")) { 
    			selectWindow("ROI Manager"); 
    			run("Close"); 
  			}
	    }
	    
		    
print("The end");
}
