# Supplementary material for: Spatial and temporal organization of RecA in the Escherichia coli DNA-damage response
Source: eLife. 2019 Feb 5;8:e42761. doi: 10.7554/eLife.42761 (PMC6363387; doi:10.7554/eLife.42761)
Supplement: Source code 1. [file elife-42761-code1.zip › Figure 4 Colocalization codes/5 Batch_colocalization_perCell_20170316_FIJI.ijm]

macro Batch_colocalization_perCell {
run("Conversions...", " ");
dir=getDirectory("Select the directory"); 
/* 
Author: Harshad Ghodke
Last edit: 13/09/2016
*/

ext_tif = ".TIF";
ext_results = ".txt";
ext_zip = ".zip";
var f1 = "514";
var f2 = "568";
var f3 = "BF";
var f_perCell = "_perCell";
var f_ROI_zip = "BFcellROI";
var f_flat = "_flat";
var f_results = "Results";
var f_peakfit = "_Peakfit";
var thresh_f1 = 2000;
var thresh_f2 = 2000;
var n_acq = 37;
var r = 2;

		Dialog.create("Enter parameters for co-localizing peaks");
		Dialog.addMessage("Specify channels in the direction of colocalization");        
		Dialog.addString("Channel 1", f1, 10);
		Dialog.addString("Channel 2", f2, 10);
		Dialog.addString("BrightField", f3, 10);
        Dialog.addNumber("Provide threshold for Channel1", thresh_f1);
        Dialog.addNumber("Provide threshold for Channel2", thresh_f2);
	    Dialog.addNumber("Enter number of frames", n_acq);
	    Dialog.addNumber("Enter radius for co-localization", r);
        Dialog.show(); 

       	f1 = Dialog.getString();
       	f2 = Dialog.getString();
       	f3 = Dialog.getString();
		thresh_f1 = Dialog.getNumber();
		thresh_f2 = Dialog.getNumber();
 		n_acq = Dialog.getNumber();
		r = Dialog.getNumber();
  	
	    for (i=0;i<n_acq;i++) {
	    	print(dir+File.separator+f3+File.separator+f_ROI_zip+"_"+(i+1)+ext_zip);
			if(File.exists(dir+File.separator+f3+File.separator+f_ROI_zip+"_"+(i+1)+ext_zip)){
				open(dir+File.separator+f3+File.separator+f3+"_"+(i+1)+ext_tif);
				run("ROI Manager...");
				roiManager("Open",dir+File.separator+f3+File.separator+f_ROI_zip+"_"+(i+1)+ext_zip);			
			}	
			else{
				print("Cell ROIs not found");
			}
				roiManager("Deselect");			
			
			run("Results... ", "open=["+dir+File.separator+f1+File.separator+"Data"+File.separator+f_results+"_"+f1+"_"+f2+"_"+(i+1)+"_"+thresh_f1+"_"+thresh_f2+f_peakfit+"_colocalized"+"_"+r+ext_results+"]");
			selectWindow("Results");
			print(nResults);
			
			for(l=0;l<nResults;l++){
				for(j=0; j<roiManager("count"); j++){		
					roiManager("select", j);									
					roiName = Roi.getName;
					slice = getResult("slice", l);
					x_cord = getResult("x", l);
					y_cord = getResult("y", l);
					cont = Roi.contains(x_cord, y_cord);
					setResult(roiName, l, Roi.contains(x_cord, y_cord));
				}
			}
			selectWindow("Results"); 
			
			saveAs("results",dir+File.separator+f1+File.separator+"Data"+File.separator+f_results+"_"+f1+"_"+f2+"_"+(i+1)+"_"+thresh_f1+"_"+thresh_f2+f_peakfit+"_colocalized"+f_perCell+"_"+r+ext_results);
			run("Close"); 
			
			
			while (nImages>0) { 
	    			selectImage(nImages); 
	    			close(); 
	    	}

	    	if (isOpen("ROI Manager")) { 
					selectWindow("ROI Manager");
					run("Close"); 
			}	
	    }

//SWITCH Channels


 		for (i=0;i<n_acq;i++) {
	    	print(dir+File.separator+f3+File.separator+f_ROI_zip+"_"+(i+1)+ext_zip);
			if(File.exists(dir+File.separator+f3+File.separator+f_ROI_zip+"_"+(i+1)+ext_zip)){
				open(dir+File.separator+f3+File.separator+f3+"_"+(i+1)+ext_tif);
				run("ROI Manager...");
				roiManager("Open",dir+File.separator+f3+File.separator+f_ROI_zip+"_"+(i+1)+ext_zip);			
			}	
			else{
				print("Cell ROIs not found");
			}
				roiManager("Deselect");			
			
			run("Results... ", "open=["+dir+File.separator+f2+File.separator+"Data"+File.separator+f_results+"_"+f2+"_"+f1+"_"+(i+1)+"_"+thresh_f2+"_"+thresh_f1+f_peakfit+"_colocalized"+"_"+r+ext_results+"]");
			selectWindow("Results");
			print(nResults);

			for(l=0;l<nResults;l++){
				for(j=0; j<roiManager("count"); j++){		
					roiManager("select", j);									
					roiName = Roi.getName;
					slice = getResult("slice", l);
					x_cord = getResult("x", l);
					y_cord = getResult("y", l);
					cont = Roi.contains(x_cord, y_cord);
					setResult(roiName, l, Roi.contains(x_cord, y_cord));
				}
			}
			selectWindow("Results"); 
			
			saveAs("results",dir+File.separator+f2+File.separator+"Data"+File.separator+f_results+"_"+f2+"_"+f1+"_"+(i+1)+"_"+thresh_f2+"_"+thresh_f1+f_peakfit+"_colocalized"+f_perCell+"_"+r+ext_results);
			run("Close"); 
			
			
			while (nImages>0) { 
	    			selectImage(nImages); 
	    			close(); 
	    	}

	    	if (isOpen("ROI Manager")) { 
					selectWindow("ROI Manager");
					run("Close"); 
			}	
	    }


	    
	print("The end");
}
