# Supplementary material for: Spatial and temporal organization of RecA in the Escherichia coli DNA-damage response
Source: eLife. 2019 Feb 5;8:e42761. doi: 10.7554/eLife.42761 (PMC6363387; doi:10.7554/eLife.42761)
Supplement: Source code 1. [file elife-42761-code1.zip › Figure 4 Colocalization codes/6 batch_colocalization.m]

function batch_colocalization

% % Author: Harshad Ghodke
% %  Date of Last edit: 9 Sept 2016

w = warning ('off','all');
dirpath = 'E:\Research\recFOR mCI\HG440 dnaQYpet pHG146 UV20Jm2 405 OD3 514 ODFP 568 OD1\dnaQYpet pHG146 20Jm2 514 ODFP 568 OD1 405 OD3\20171002_135328_744';

% Subscripts for file handling
f_Results = 'Results';
f_Peakfit = '_Peakfit';
f_colocalized = '_colocalized';
f_perCell = '_perCell';
f1 = '514';         %Channel1
f2 = '568';         %Channel2
f3 = 'BF';
f_roizipfile = 'BFcellROI';

thresh_f1 = '_1500';
thresh_f2 = '_2000';
r = '2';
ext = '.txt';
n_acq = 37;

% Identify the directory to be analyzed
[filepath] = uigetdir(dirpath);
filepath1 = fullfile(filepath,f1,'Data');
filepath2 = fullfile(filepath,f2,'Data');
filepath3 = fullfile(filepath,f3);
coloc = zeros(n_acq,7);
% coloc(:,1) = slice
% coloc(:,2) = spots in 514
% coloc(:,3) = spots in 568
% coloc(:,4) = spots in 514 colocalized with 568
% coloc(:,5) = spots in 568 colocalized with 514

% Plot number of colocalized spots
for i = 1:n_acq
    clear cols1 cols2 nroi a b1 c1 b3 c3 m1 m2 m3 n1 n2 n3 table1 table2 cellpeaks1 cellpeaks2 cellpeaks3 cellpeaks4 table3 table4;
    coloc(i,1) = i;
%     Collect number of peaks detected in 514 channel    
    filename = strcat(f_Results,'_',f1,'_',f2,'_',num2str(i),thresh_f1,'_',thresh_f2,f_Peakfit,f_colocalized,'_',r,ext)
    [~,table1] = readResultsTable(fullfile(filepath1,filename));
    [m1, n1] = size(table1);
    coloc(i,2) = m1;
%     Collect number of 514 peaks colocalizing with 568
    if n1 == 23
        a = table1(:,22:23);
        a( ~any(a,2), : ) = [];
        [coloc(i, 4),~] = size(a);
    end
    
%     Collect number of peaks detected in 568 channel    
    filename = strcat(f_Results,'_',f2,'_',f1,'_',num2str(i),thresh_f2,'_',thresh_f1,f_Peakfit,f_colocalized,'_',r,ext);
    [~,table2] = readResultsTable(fullfile(filepath2,filename));
    [m2, n2] = size(table2);
    coloc(i,3) = m2;
    
%     Collect number of 568 peaks colocalizing with 514
    if n2 == 23
        b = table2(:,22:23);
        b( ~any(b,2), : ) = [];
        [coloc(i,5),~] = size(b);
    end
    
%     Calculate fraction of 514 colocalized with 568
    coloc(i,6) = coloc(i,4)/coloc(i,2);
%     Calculate fraction of 514 colocalized with 568
    coloc(i,7) = coloc(i,5)/coloc(i,3);
    
    zipfilename = fullfile(filepath3,strcat(f_roizipfile,'_',num2str(i),'.zip'));
    [roilist] = listzipcontents(zipfilename);
    nroi = length(roilist);
    
%   Find number of replisome spots in each cell
    filename = strcat(f_Results,'_',f1,'_',f2,'_',num2str(i),thresh_f1,f_Peakfit,f_colocalized,f_perCell,'_',r,ext);
    if exist(fullfile(filepath1,filename), 'file') == 2
        [cols1,table3] = readResultsTable(fullfile(filepath1,filename));
        cellpeaks1 = table3(:,end-nroi+1:end);   %Array containing rois and peaks replisome spots
    else
        disp('No file found');
        disp(fullfile(filepath1,filename));
    end
    
    ROI = struct;
    ROI(i).slice = i;             %Label of roi
    ROI(i).labels = cols1(1,end-nroi+1:end);
    ROI(i).f1 = sum(cellpeaks1, 1)';               %Number of replisome spots (channel1) 
    ROI(i).f3 = zeros(nroi,1);                     %Number of channel 1 spots that co-localize with channel 2 spots
    
    b1 = zeros(nroi,1);
        if ~isempty(find(strcmpi(cols1,'x2')))
            cellpeaks3 = table3(:,strcmpi(cols1,'x2'));   %Find index of column containing 'x' coordinate of co-localized spot and save that column as cellpeaks3
            M = find(cellpeaks3);           %Find non-zero entries 
%             iterate over all rows of M to find roi containing
%             corresponding spot
            for kk = 1:length(M)
                c1 = find(cellpeaks1(M(kk,1),:));
                b1(c1,1) = b1(c1,1)+1;
            end
            
        end
    ROI(i).f3 = b1;              %Number of replisome spots that co-localize with RecA  
    
%     Identify the number of foci in channel2
    filename = strcat(f_Results,'_',f2,'_',f1,'_',num2str(i),thresh_f2,f_Peakfit,f_colocalized,f_perCell,'_',r,ext);
    if exist(fullfile(filepath2,filename), 'file') == 2
        [cols2,table4] = readResultsTable(fullfile(filepath2,filename));
        cellpeaks2 = table4(:,end-nroi+1:end);   %Array containing rois and peaks replisome spots
    else
        disp('No file found');
        disp(fullfile(filepath2,filename));
    end
    ROI(i).f2 = sum(cellpeaks2, 1)';               %Number of recA spots (channel2) 
    
    b3 = zeros(nroi,1);
        if ~isempty(find(strcmpi(cols2,'x2')))
            cellpeaks4 = table4(:,strcmpi(cols2,'x2'));   %Find index of column containing 'x' coordinate of co-localized spot and save that column as cellpeaks4
            M = find(cellpeaks4);           %Find non-zero entries 
%             iterate over all rows of M to find roi containing
%             corresponding spot
            for kk = 1:length(M)
                c3 = find(cellpeaks2(M(kk,1),:));
                b3(c3,1) = b3(c3,1)+1;
            end
            
        end
    ROI(i).f4 = b3;              %Number of recA spots that co-localize with the replisome
%     Calculate fraction of replisomes co-localized with RecA in cells
%     containing at least one RecA focus
       
       ch1 = ROI(i).f1;             %Channel1 (replisome spots)
       ch2 = ROI(i).f2;             %Channel2 (RecA spots)
       ch1ch2 = ROI(i).f3;          %Channel1 spots that colocalize with channel2 spots
       ch2ch1 = ROI(i).f4;          %Channel2 spots that colocalize with channel1 spots
       frac_ch1ch2 = zeros(nroi,1);
       frac_ch2ch1 = zeros(nroi,1);
       
       for j1 = 1:nroi
           frac_ch1ch2(j1,1) = ch1ch2(j1,1)/ch1(j1,1);  %Fraction of channel1 (replisomes) that colocalizes with channel(RecA)
           frac_ch2ch1(j1,1) = ch2ch1(j1,1)/ch2(j1,1);  %Fraction of channel2 (RecA) that colocalizes with channel1(Replisomes)    
       end
%         Remove nan's and zeros
       frac_ch1ch2(~any(~isnan(frac_ch1ch2), 2),:)=[];
       frac_ch2ch1(~any(~isnan(frac_ch2ch1), 2),:)=[];
       frac_ch1ch2 = frac_ch1ch2(frac_ch1ch2~=0);
       frac_ch2ch1 = frac_ch2ch1(frac_ch2ch1~=0);
       ch1(~any(~isnan(ch1), 2),:) = [];
       ch2(~any(~isnan(ch2), 2),:) = [];
       
   ROI(i).slice
   ROI(i).f1'
   ROI(i).f2'
   ROI(i).f3'
   ROI(i).f4'
%    Number of replisome spots
   if ~isempty(ch1)
        coloc(i,8) = mean(ch1,1);           %Mean Number of replisome spots per cell
        coloc(i,9) = std(ch1,1);            %Standard deviation in the number of replisome spots per cell
   else
    coloc(i,8) = 0;
    coloc(i,9) = 0;
   end
   
%    Number of RecA spots
   if ~isempty(ch2)
        coloc(i,10) = mean(ch2,1);      %Number of RecA spots per cell
        coloc(i,11) = std(ch2,1);       %Standard deviation in the number of RecA spots per cell
   else
        coloc(i,10) = 0;    
        coloc(i,11) = 0;    
   end
   
%    Fraction of replisome spots that co-localize with RecA
   if ~isempty(frac_ch1ch2)
        coloc(i,12) = mean(frac_ch1ch2,1);
        coloc(i,13) = std(frac_ch1ch2,1);
   else
    coloc(i,12) = 0;
   end
   
%    Fraction of RecA spots that co-localize with replisomes
   if ~isempty(frac_ch2ch1)
        coloc(i,14) = mean(frac_ch2ch1,1);    
        coloc(i,15) = std(frac_ch2ch1,1);    
   else
        coloc(i,14) = 0;    
   end
%    struct2File(ROI,fullfile(dirpath,strcat('Spotsummary_',num2str(i),'_',num2str(r),'.txt')), 'precision', 3 )
%    writetable(struct2table(ROI),fullfile(dirpath,strcat('Spotsummary_',num2str(i),'_',num2str(r),'.txt')))
end

% coloc
% % % figure;
% % % bar(coloc(:,1), coloc(:,2:5));
% % % figure;
% % % bar(coloc(:,1), coloc(:,6:7));
figure(1);
% errorbar(coloc(:,1), coloc(:,12),coloc(:,13),'b','LineWidth',2);
shadedErrorBar(5*(coloc(:,1)-2),coloc(:,12),coloc(:,13),{'b','LineWidth',2},1)
% stairs(coloc(:,1),coloc(:,12),'b','LineWidth',2);
hold on;
% stairs(coloc(:,1), coloc(:,14),'r','LineWidth',2);
% errorbar(coloc(:,1), coloc(:,14),coloc(:,15),'r','LineWidth',2);
shadedErrorBar(5*(coloc(:,1)-2),coloc(:,14),coloc(:,15),{'r','LineWidth',2},1)

xlabel('time (min)','FontSize',20);
ylabel('Fraction co-localized','FontSize',20);
title(strcat('Fraction co-localized at 514 threshold = ',thresh_f1(2:end),' 568 threshold =', thresh_f2(2:end),'and search radius of ', num2str(r),' pixels'));
saveas(gcf, fullfile(filepath, 'Colocalized fraction.fig'));

figure(2);
% errorbar(coloc(:,1), coloc(:,8),coloc(:,9),'b','LineWidth',2);
shadedErrorBar(5*(coloc(:,1)-2),coloc(:,10),coloc(:,11),{'r','LineWidth',2},1)

hold on;
% errorbar(coloc(:,1), coloc(:,10),coloc(:,11),'r','LineWidth',2);
shadedErrorBar(5*(coloc(:,1)-2),coloc(:,8),coloc(:,9),{'b','LineWidth',2},1)
xlabel('time (min)','FontSize',20);
ylabel('Number of spots detected','FontSize',20);
title('Number of spots detected');
saveas(gcf, fullfile(filepath, 'Number of spots detected.fig')); 
dlmwrite(fullfile(filepath,'Coloc_data.txt'),coloc);
cd 'C:\Research\van Oijen Lab\Analysis\Colocalization'
end

function [filelist] = listzipcontents(zipFilename)
% Create a Java file of the ZIP filename.
zipJavaFile  = java.io.File(zipFilename);
% Create a Java ZipFile and validate it.
zipFile = org.apache.tools.zip.ZipFile(zipJavaFile);
% Extract the entries from the ZipFile.
entries = zipFile.getEntries;
% Initialize the file list.
filelist={};
% Loop through the entries and add to the file list.
while entries.hasMoreElements
    filelist = cat(1,filelist,char(entries.nextElement));
end
end
function [sub,fls] = subdir(CurrPath)
%   SUBDIR  lists (recursive) all subfolders and files under given folder
%    
%   SUBDIR
%        returns all subfolder under current path.
%
%   P = SUBDIR('directory_name') 
%       stores all subfolders under given directory into a variable 'P'
%
%   [P F] = SUBDIR('directory_name')
%       stores all subfolders under given directory into a
%       variable 'P' and all filenames into a variable 'F'.
%       use sort([F{:}]) to get sorted list of all filenames.
%
%   See also DIR, CD

%   author:  Elmar Tarajan [Elmar.Tarajan@Mathworks.de]
%   version: 2.0 
%   date:    07-Dez-2004
%
if nargin == 0
   CurrPath = cd;
end% if
if nargout == 1
   sub = subfolder(CurrPath,'');
else
   [sub, fls] = subfolder(CurrPath,'','');
end% if
  %
end  
function [sub,fls] = subfolder(CurrPath,sub,fls)
%------------------------------------------------
tmp = dir(CurrPath);
tmp = tmp(~ismember({tmp.name},{'.' '..'}));
for i = {tmp([tmp.isdir]).name}
   sub{end+1} = [CurrPath '\' i{:}];
   if nargin==2
      sub = subfolder(sub{end},sub);
   else
      tmp = dir(sub{end});
      fls{end+1} = {tmp(~[tmp.isdir]).name};
      [sub, fls] = subfolder(sub{end},sub,fls);
   end% if
end% if
end
function [columns, table] = readResultsTable(filename)
    disp(strcat('Reading file ', filename));
    fid = fopen(filename);

    line = fgetl(fid);
    
    % determine column names
    columns = regexp(line, '(\t|,)', 'split');
    %columns = regexp(line, '\t', 'split');
    
    % put all values into table matrix
    maxRows = 1000000;
    table = zeros(maxRows, length(columns));
    
    line = fgetl(fid);
    row = 0;
    
    while ischar(line) && row < maxRows
        %values = regexp(line, '\t|\n', 'split');
        values = regexp(line, '(,|\t|\n)', 'split');
        row = row + 1;
        
        for i = 1:length(values)
            table(row,i) = str2double(values(i));
        end
        
        line = fgetl(fid);
    end
    
    fclose(fid);
    
    table = table(1:row,:);
    if isempty(table)
        disp('Could not read data from file');
    end
end
function struct2File(s,fileName,varargin)
%Write struct to text file. The data in the struct can be both numbers and
%strings. The first line in the file will be a row with the headers/names
%of the columns.
%Ex: struct2File( s, 'c:/test.txt' );
%Ex: struct2File( s, 'c:/test.txt', 'precision', 3 ); %specify precision
%Ex: struct2File( s, 'c:/test.txt', 'promptOverWrite', false );


[varargin,align]=getarg(varargin,'align',false);
align=align{:};
[varargin,delimiter]=getarg(varargin,'delimiter','\t');
delimiter=delimiter{:};
[varargin,units]=getarg(varargin,'units','');
units=units{:};
[varargin,promptOverWrite]=getarg(varargin,'promptOverWrite',false);
promptOverWrite=promptOverWrite{:};
[varargin,precision]=getarg(varargin,'precision',6);
precision=precision{:};
[varargin,Sort]=getarg(varargin,'sort',true);
Sort=Sort{:};

if ~isempty(varargin)
    error('Unknown optional arguments specified');
end

fields = fieldnames(s)';

if ~isempty(units)
    if numel(units)~=numel(fields)
        error('The number of units specified doesn not match the number of fields in the struct');
    end
end

if exist(fileName,'file')==2 && promptOverWrite
    res = questdlg('File exists, overwrite?','', ...
        'Yes', 'No', 'Yes');
    if strcmpi(res,'No')
        disp('Aborted');
        return;
    end
end

data=cell(numel(s),numel(fields));
for k=1:numel(fields)
    fn=fields{k};
    data(:,k) = {s.(fn)};
end
if size(units,2)==1
    units = units';
end
if ~isempty(units)
    data=[units;data];
end
data=[fields;data];

if Sort
    [fields,ind] = sort(fields);
    data = data(:,ind);
end

%ex1 = {'a' 1 12 123; 'ab' 4 5 6; 'abc' 7 8 9};
ex_func3 = @(input)ex_func(input,precision);
ex2 = cellfun(ex_func3,data,'UniformOutput',0);
if align
    size_ex2 = cellfun(@length,ex2,'UniformOutput',0);
    str_length = max(max(cell2mat(size_ex2)))+1;
    ex2 = cellfun(@(x) ex_func2(x,str_length),ex2,'uniformoutput',0);
    ex2 = cell2mat(ex2);
end

fid = fopen(fileName,'wt');
if fid==-1
    error('Could not open %s');
end

if iscell(ex2)
    [m,n]=size(ex2);
    for i=1:m
        for j=1:n
            fprintf(fid,'%s',ex2{i,j});
            if j<n
                fprintf(fid,delimiter);
            end
        end
        if i<m
            fprintf(fid,'\n');
        end
    end
else
    m=size(ex2,1);
    for i=1:m
        fprintf(fid,'%s',strtrim(ex2(i,:)));
        if i<m
            fprintf(fid,'\n');
        end
    end
end
fclose(fid);
end
function [ out ] = ex_func(in,prec)

if iscell(in)
    in = in{:};
end

in_datatype = class(in);

switch in_datatype
    case 'char'
        out = in;
    case 'double'
        out = num2str(in, prec);
    otherwise
        error('Unknown type');
end
end
function [ out ] = ex_func2(in,str_length)

a = length(in);
out = [char(32*ones(1,str_length-a)), in];
end
function varargout = getarg( args, id, varargin )

if isstruct(id) || isobject(id)
        for f = fieldnames(id)'
                [args,val] = getarg(args,f{1});
                if ~isempty(val)
                        id.(f{1}) = val{1};
                end
        end
        if nargout == 1
                varargout{1} = id;
        else
                varargout{1} = args;
                varargout{2} = id;
        end
        return
end

val = {};
for i=1:numel(args)
        if ~ischar( args{i} ), continue, end
        if ~strcmpi( args{i}, id ), continue, end
        
        val = args(i+1);
        ind = true( size(args) );
        ind(i:i+1) = false;
        args = args(ind);
        break;
end

%ies 17-11-09. default value for argument, if not found
if isempty(val) && ~isempty(varargin)
    val = varargin(1);
end

if nargout == 1
        varargout{1} = val;
else
        varargout{1} = args;
        varargout{2} = val;
end

end
function varargout=shadedErrorBar(x,y,errBar,lineProps,transparent)
% function H=shadedErrorBar(x,y,errBar,lineProps,transparent)
%
% Purpose 
% Makes a 2-d line plot with a pretty shaded error bar made
% using patch. Error bar color is chosen automatically.
%
% Inputs
% x - vector of x values [optional, can be left empty]
% y - vector of y values or a matrix of n observations by m cases
%     where m has length(x);
% errBar - if a vector we draw symmetric errorbars. If it has a size
%          of [2,length(x)] then we draw asymmetric error bars with
%          row 1 being the upper bar and row 2 being the lower bar
%          (with respect to y). ** alternatively ** errBar can be a
%          cellArray of two function handles. The first defines which
%          statistic the line should be and the second defines the
%          error bar.
% lineProps - [optional,'-k' by default] defines the properties of
%             the data line. e.g.:    
%             'or-', or {'-or','markerfacecolor',[1,0.2,0.2]}
% transparent - [optional, 0 by default] if ==1 the shaded error
%               bar is made transparent, which forces the renderer
%               to be openGl. However, if this is saved as .eps the
%               resulting file will contain a raster not a vector
%               image. 
%
% Outputs
% H - a structure of handles to the generated plot objects.     
%
%
% Examples
% y=randn(30,80); x=1:size(y,2);
% shadedErrorBar(x,mean(y,1),std(y),'g');
% shadedErrorBar(x,y,{@median,@std},{'r-o','markerfacecolor','r'});    
% shadedErrorBar([],y,{@median,@std},{'r-o','markerfacecolor','r'});    
%
% Overlay two transparent lines
% y=randn(30,80)*10; x=(1:size(y,2))-40;
% shadedErrorBar(x,y,{@mean,@std},'-r',1); 
% hold on
% y=ones(30,1)*x; y=y+0.06*y.^2+randn(size(y))*10;
% shadedErrorBar(x,y,{@mean,@std},'-b',1); 
% hold off
%
%
% Rob Campbell - November 2009


    
%%%%%%%%%%%%%%%%%%%%%%%%%%%%%%%%%%%%%%%%%%%%%%%%%%%%%%%%%%%%%    
% Error checking    
error(nargchk(3,5,nargin))


%Process y using function handles if needed to make the error bar
%dynamically
if iscell(errBar) 
    fun1=errBar{1};
    fun2=errBar{2};
    errBar=fun2(y);
    y=fun1(y);
else
    y=y(:)';
end

if isempty(x)
    x=1:length(y);
else
    x=x(:)';
end


%Make upper and lower error bars if only one was specified
if length(errBar)==length(errBar(:))
    errBar=repmat(errBar(:)',2,1);
else
    s=size(errBar);
    f=find(s==2);
    if isempty(f), error('errBar has the wrong size'), end
    if f==2, errBar=errBar'; end
end

if length(x) ~= length(errBar)
    error('length(x) must equal length(errBar)')
end

%Set default options
defaultProps={'-k'};
if nargin<4, lineProps=defaultProps; end
if isempty(lineProps), lineProps=defaultProps; end
if ~iscell(lineProps), lineProps={lineProps}; end

if nargin<5, transparent=0; end


%%%%%%%%%%%%%%%%%%%%%%%%%%%%%%%%%%%%%%%%%%%%%%%%%%%%%%%%%%%%%    
% Plot to get the parameters of the line 
H.mainLine=plot(x,y,lineProps{:});


% Work out the color of the shaded region and associated lines
% Using alpha requires the render to be openGL and so you can't
% save a vector image. On the other hand, you need alpha if you're
% overlaying lines. There we have the option of choosing alpha or a
% de-saturated solid colour for the patch surface .

col=get(H.mainLine,'color');
edgeColor=col+(1-col)*0.55;
patchSaturation=0.15; %How de-saturated or transparent to make patch
if transparent
    faceAlpha=patchSaturation;
    patchColor=col;
    set(gcf,'renderer','openGL')
else
    faceAlpha=1;
    patchColor=col+(1-col)*(1-patchSaturation);
    set(gcf,'renderer','painters')
end

    
%Calculate the error bars
uE=y+errBar(1,:);
lE=y-errBar(2,:);


%Add the patch error bar
holdStatus=ishold;
if ~holdStatus, hold on,  end


%Make the patch
yP=[lE,fliplr(uE)];
xP=[x,fliplr(x)];

%remove nans otherwise patch won't work
xP(isnan(yP))=[];
yP(isnan(yP))=[];


H.patch=patch(xP,yP,1,'facecolor',patchColor,...
              'edgecolor','none',...
              'facealpha',faceAlpha);


%Make pretty edges around the patch. 
H.edge(1)=plot(x,lE,'-','color',edgeColor);
H.edge(2)=plot(x,uE,'-','color',edgeColor);

%Now replace the line (this avoids having to bugger about with z coordinates)
delete(H.mainLine)
H.mainLine=plot(x,y,lineProps{:});


if ~holdStatus, hold off, end


if nargout==1
    varargout{1}=H;
end
end
